# Supplementary material for: 4-Chloro-N-(2,4-dimethyl­phen­yl)benzene­sulfonamide
Source: Acta Crystallogr Sect E Struct Rep Online. 2011 May 28;67(Pt 6):o1536. doi: 10.1107/S160053681101960X (PMC3120421; doi:10.1107/S160053681101960X)
Supplement: Supplementary file 2 [file e-67-o1536-Isup2.hkl]

# 
# h,k,l, Fc-squared, Fo-squared, sigma(Fo-squared) and status flag 
# 
data_I
_shelx_title ' S44 P21/N' 
_shelx_refln_list_code          4 
_shelx_F_calc_maximum      185.49 
_exptl_crystal_F_000       616.00 
_reflns_d_resolution_high  0.8001 
 
loop_ 
 _symmetry_equiv_pos_as_xyz 
 'x, y, z' 
 '-x+1/2, y+1/2, -z+1/2' 
 '-x, -y, -z' 
 'x-1/2, -y-1/2, z-1/2' 
 
_cell_length_a     8.0493 
_cell_length_b    11.4980 
_cell_length_c    15.5050 
_cell_angle_alpha  90.000 
_cell_angle_beta   90.512 
_cell_angle_gamma  90.000 
 
_shelx_F_squared_multiplier     1.000 
 
loop_ 
 _refln_index_h 
 _refln_index_k 
 _refln_index_l 
 _refln_F_squared_calc 
 _refln_F_squared_meas 
 _refln_F_squared_sigma 
 _refln_observed_status 
   2   0   0     6201.07     5998.90      9.90 o 
   4   0   0      297.35      288.09      3.38 o 
   6   0   0       60.96       62.93      3.36 o 
   8   0   0       22.28       20.04      3.70 o 
  10   0   0       42.45       39.16      4.22 o 
   1   1   0     3745.64     3614.02      7.35 o 
   2   1   0      767.43      691.74      2.63 o 
   3   1   0     4812.28     4701.55     16.95 o 
   4   1   0      471.53      639.53      3.64 o 
   5   1   0      247.92      233.95      2.25 o 
   6   1   0      343.32      327.36      5.80 o 
   7   1   0      232.57      217.67      5.87 o 
   8   1   0       32.16       27.88      2.58 o 
   9   1   0       18.24       12.11      2.92 o 
  10   1   0        6.64        7.12      2.87 o 
   0   2   0      613.10      649.12      2.22 o 
   1   2   0    11160.45    10753.27    134.15 o 
   2   2   0     2436.30     2459.45     12.33 o 
   3   2   0     2270.17     2246.19      4.36 o 
   4   2   0      117.13      116.47      2.69 o 
   5   2   0       60.87       58.59      2.54 o 
   6   2   0      110.20      103.69      2.61 o 
   7   2   0      728.49      686.14      7.16 o 
   8   2   0       40.49       36.95      2.68 o 
   9   2   0       41.09       46.31      3.10 o 
   1   3   0     1363.12     1459.74      5.48 o 
   2   3   0        3.78        0.29      0.39 o 
   3   3   0        0.03        0.35      0.42 o 
   4   3   0     2778.37     2760.39     12.26 o 
   5   3   0       56.62       58.97      1.67 o 
   6   3   0     2235.22     2220.74      9.63 o 
   7   3   0       66.05       58.04      2.02 o 
   8   3   0       10.15        7.90      2.48 o 
   9   3   0        5.50        6.82      2.45 o 
   0   4   0     1290.84     1314.54      3.04 o 
   1   4   0     6834.15     6411.40     31.33 o 
   2   4   0       45.29       57.48      0.96 o 
   3   4   0     2843.75     3032.51      4.86 o 
   4   4   0       93.48       94.29      1.42 o 
   5   4   0       53.11       59.56      1.78 o 
   6   4   0       20.86       28.96      2.69 o 
   7   4   0       41.75       37.11      1.93 o 
   8   4   0       27.01       23.20      2.30 o 
   9   4   0       17.80       19.90      2.75 o 
   1   5   0      818.43      804.68      2.86 o 
   2   5   0        9.49        1.29      0.64 o 
   3   5   0      538.23      547.29      5.38 o 
   4   5   0      653.73      607.73      4.82 o 
   5   5   0     1527.56     1505.70      6.09 o 
   6   5   0        0.42        0.14      1.60 o 
   7   5   0       11.83        8.01      1.70 o 
   8   5   0        4.58        5.56      2.19 o 
   9   5   0        1.81        1.99      2.42 o 
   0   6   0     1704.07     1604.79      5.30 o 
   1   6   0      107.29       87.60      1.37 o 
   2   6   0     4096.48     4123.02     14.50 o 
   3   6   0       44.99       30.05      1.14 o 
   4   6   0       10.19       16.28      1.16 o 
   5   6   0      152.06      137.62      5.73 o 
   6   6   0      206.45      203.78      2.97 o 
   7   6   0       58.85       66.09      2.95 o 
   8   6   0       51.20       50.50      2.26 o 
   9   6   0       16.61       16.45      3.27 o 
   1   7   0        1.41        5.62      0.91 o 
   2   7   0      582.57      628.47      6.28 o 
   3   7   0      132.49      117.67      2.22 o 
   4   7   0      124.95      127.71      3.15 o 
   5   7   0      203.33      215.10      5.94 o 
   6   7   0        1.15        4.92      4.00 o 
   7   7   0      176.31      179.40      6.04 o 
   8   7   0        8.98        7.65      2.31 o 
   0   8   0     1455.86     1393.68      9.04 o 
   1   8   0      963.37     1007.65      8.17 o 
   2   8   0      248.27      248.93      4.12 o 
   3   8   0        0.10        0.16      1.35 o 
   4   8   0      131.78      130.37      3.14 o 
   5   8   0        9.53       10.31      2.52 o 
   6   8   0       10.69        8.68      3.72 o 
   7   8   0       15.06       13.61      3.47 o 
   8   8   0       21.87       24.21      4.12 o 
   1   9   0       50.32       52.09      2.14 o 
   2   9   0       39.05       35.56      2.31 o 
   3   9   0        8.96        6.82      2.10 o 
   4   9   0       67.11       70.43      2.86 o 
   5   9   0        5.39        4.05      2.24 o 
   6   9   0      138.46      144.45      5.47 o 
   7   9   0       15.60        8.42      3.60 o 
   0  10   0       15.52       12.21      2.21 o 
   1  10   0      401.68      399.98      3.96 o 
   2  10   0        8.57        5.07      1.73 o 
   3  10   0       52.87       57.37      2.83 o 
   4  10   0       11.62       11.11      2.50 o 
   5  10   0        7.48        1.03      3.38 o 
   6  10   0       39.66       31.49      4.12 o 
   7  10   0       18.75       15.40      4.27 o 
   1  11   0        0.65       -0.87      2.03 o 
   2  11   0       84.45       78.71      2.47 o 
   3  11   0       54.71       51.40      2.90 o 
   4  11   0       47.14       45.23      3.07 o 
   5  11   0       38.87       40.29      4.15 o 
   6  11   0       28.96       27.57      4.60 o 
   0  12   0      163.63      166.91      5.97 o 
   1  12   0       74.59       75.07      2.68 o 
   2  12   0       21.60       21.31      2.14 o 
   3  12   0       17.49       15.26      4.16 o 
   4  12   0        0.01       -1.62      2.61 o 
   5  12   0        1.33       -1.59      3.37 o 
   1  13   0        5.46        3.58      2.96 o 
   2  13   0        0.03       -2.07      2.07 o 
   3  13   0       20.76       21.34      5.28 o 
   4  13   0        0.00       -3.75      3.75 o 
   0  14   0        7.09        7.51      4.56 o 
   1  14   0        0.00       -2.35      3.07 o 
   2  14   0       61.32       57.59      4.05 o 
  -9   0   1        0.15       -0.33      3.47 o 
  -7   0   1      291.06      280.09      6.01 o 
  -5   0   1        9.09        8.49      1.03 o 
  -3   0   1      541.65      694.60      3.16 o 
   1   0   1      519.47      517.90      2.64 o 
   3   0   1     4611.09     4505.41     16.92 o 
   5   0   1      188.58      145.70      2.01 o 
   7   0   1     1301.39     1233.90     11.18 o 
   9   0   1       22.00       23.95      3.99 o 
 -10   1   1       24.93       26.21      3.79 o 
  -9   1   1       18.38       20.07      2.77 o 
  -8   1   1       98.31       96.97      3.31 o 
  -7   1   1      138.38      155.97      3.67 o 
  -6   1   1      324.90      334.92      4.85 o 
  -5   1   1        3.26        5.29      0.97 o 
  -4   1   1       26.43       38.44      0.81 o 
  -3   1   1      184.71      194.76      2.16 o 
  -2   1   1      935.06      919.57     13.05 o 
  -1   1   1       61.14       66.77      1.07 o 
   1   1   1    18742.99    18128.43     75.99 o 
   2   1   1     2922.47     2818.25      7.22 o 
   3   1   1     1136.24     1167.20      5.81 o 
   4   1   1       11.63       26.59      1.23 o 
   5   1   1       19.13       16.34      1.10 o 
   6   1   1        3.02        1.11      1.35 o 
   7   1   1       30.04       30.25      2.63 o 
   8   1   1       17.49       11.01      2.32 o 
   9   1   1        1.94       -1.78      2.44 o 
  10   1   1       83.69      104.61      5.61 o 
  -9   2   1        8.62        8.48      2.48 o 
  -8   2   1        6.62        4.13      2.43 o 
  -7   2   1        0.93        4.23      2.44 o 
  -6   2   1      292.33      292.48      3.00 o 
  -5   2   1        3.74        4.01      1.26 o 
  -4   2   1      537.26      560.56      4.87 o 
  -3   2   1      107.83      102.89      3.30 o 
  -2   2   1      301.76      367.87      3.74 o 
  -1   2   1     2395.90     2398.11      8.01 o 
   0   2   1      255.61      272.15      1.25 o 
   1   2   1      432.05      439.98      4.21 o 
   2   2   1        0.61        2.46      0.53 o 
   3   2   1      157.69      160.37      1.29 o 
   4   2   1     2619.34     2696.49      5.35 o 
   5   2   1      659.71      686.73      3.80 o 
   6   2   1      246.36      234.54      2.74 o 
   7   2   1      106.08      116.38      8.98 o 
   8   2   1      128.53      115.05      3.33 o 
   9   2   1       52.28       58.43      4.41 o 
  -9   3   1       28.19       24.91      2.58 o 
  -8   3   1       10.20       13.02      2.54 o 
  -7   3   1       43.77       39.09      1.96 o 
  -6   3   1      482.97      484.98      3.89 o 
  -5   3   1      295.31      279.05      3.00 o 
  -4   3   1      305.25      310.25      5.85 o 
  -3   3   1     2098.14     2198.95      5.33 o 
  -2   3   1      278.90      268.06      1.12 o 
  -1   3   1     7165.10     7025.36      6.35 o 
   0   3   1       47.99       48.28      0.60 o 
   1   3   1     1989.41     1858.69      3.17 o 
   2   3   1      162.21      167.44      2.19 o 
   3   3   1        9.01        3.18      0.66 o 
   4   3   1       27.68       35.86      1.05 o 
   5   3   1        1.45        0.13      0.94 o 
   6   3   1      115.56      112.25      2.66 o 
   7   3   1        2.15        0.87      1.70 o 
   8   3   1        2.90       -0.54      2.38 o 
   9   3   1       81.79       79.24      5.70 o 
  -9   4   1        0.01       -0.90      2.56 o 
  -8   4   1        1.45        1.12      2.27 o 
  -7   4   1        3.56        0.25      1.65 o 
  -6   4   1      139.96      135.49      2.46 o 
  -5   4   1      636.55      627.62      3.96 o 
  -4   4   1       67.83       70.52      2.12 o 
  -3   4   1     1477.95     1654.53      5.10 o 
  -2   4   1      538.82      542.74      2.29 o 
  -1   4   1      351.12      375.16      2.23 o 
   0   4   1        3.15        0.76      0.39 o 
   1   4   1      714.11      707.81      5.01 o 
   2   4   1      695.62      679.13      3.45 o 
   3   4   1        1.68       -0.06      0.78 o 
   4   4   1      838.09      801.65      7.14 o 
   5   4   1       11.45        8.53      1.27 o 
   6   4   1     1346.20     1313.24     19.79 o 
   7   4   1      210.09      206.13      5.53 o 
   8   4   1       93.63      101.11      3.21 o 
   9   4   1        8.32       13.04      2.51 o 
  -9   5   1        4.96        5.69      2.42 o 
  -8   5   1       55.41       61.11      2.40 o 
  -7   5   1      242.48      261.98      4.07 o 
  -6   5   1        1.08        1.03      1.54 o 
  -5   5   1      447.89      417.79      3.44 o 
  -4   5   1      136.52      141.66      1.72 o 
  -3   5   1       22.65       18.94      0.81 o 
  -2   5   1     6262.54     6807.05     35.16 o 
  -1   5   1      510.53      523.57      3.92 o 
   0   5   1      758.35      699.71      2.17 o 
   1   5   1      195.35      259.69      1.92 o 
   2   5   1      214.63      245.89      2.27 o 
   3   5   1     1065.73     1104.35      3.91 o 
   4   5   1        2.69        0.87      1.01 o 
   5   5   1       18.84       20.27      1.92 o 
   6   5   1      149.97      150.46      3.17 o 
   7   5   1       45.16       47.87      2.05 o 
   8   5   1        1.14        0.03      2.07 o 
   9   5   1        4.04        4.09      2.78 o 
  -9   6   1        0.04       -0.11      2.06 o 
  -8   6   1       25.98       20.51      2.07 o 
  -7   6   1       16.53       17.16      2.70 o 
  -6   6   1       28.59       33.87      2.21 o 
  -5   6   1      235.98      246.60      3.18 o 
  -4   6   1       11.18       12.55      1.36 o 
  -3   6   1       11.19       12.81      0.95 o 
  -2   6   1      422.74      479.77      2.62 o 
  -1   6   1       29.51       30.61      0.70 o 
   0   6   1        0.12        1.93      0.33 o 
   1   6   1      284.27      344.39      3.31 o 
   2   6   1     1054.62     1141.95      7.58 o 
   3   6   1      588.62      563.85      3.44 o 
   4   6   1        4.72        5.41      1.11 o 
   5   6   1     1666.48     1653.19     10.01 o 
   6   6   1      198.53      196.50      5.25 o 
   7   6   1       37.35       44.83      2.10 o 
   8   6   1        0.72        1.38      1.78 o 
   9   6   1       10.87       13.83      2.41 o 
  -8   7   1       93.48      101.93      2.91 o 
  -7   7   1       14.37       11.80      2.52 o 
  -6   7   1      373.39      364.72     10.16 o 
  -5   7   1       24.73       24.10      3.29 o 
  -4   7   1       10.48        5.48      1.41 o 
  -3   7   1       10.08        5.90      1.30 o 
  -2   7   1      272.17      281.56      2.77 o 
  -1   7   1      501.40      475.54      2.63 o 
   0   7   1     1070.43     1061.06      8.27 o 
   1   7   1       22.07       21.31      1.09 o 
   2   7   1      237.79      223.10      2.72 o 
   3   7   1       85.23       76.61      1.58 o 
   4   7   1       89.38       90.48      2.09 o 
   5   7   1      540.66      539.61      4.26 o 
   6   7   1       94.60       84.35      3.54 o 
   7   7   1       23.18       17.53      2.45 o 
   8   7   1       42.93       51.89      2.99 o 
  -8   8   1       33.68       36.65      4.68 o 
  -7   8   1        2.51       -3.80      3.80 o 
  -6   8   1        0.01        2.05      3.33 o 
  -5   8   1       71.97       62.51      4.33 o 
  -4   8   1       26.75       29.41      2.52 o 
  -3   8   1       12.16       16.77      1.76 o 
  -2   8   1      100.62       98.33      1.93 o 
  -1   8   1       89.63       71.99      2.01 o 
   0   8   1       44.19       46.89      1.39 o 
   1   8   1       59.99       58.64      1.46 o 
   2   8   1      285.89      264.99      2.99 o 
   3   8   1       54.03       47.54      1.76 o 
   4   8   1       37.76       33.75      2.52 o 
   5   8   1       23.17       22.05      2.51 o 
   6   8   1        6.56        4.53      2.45 o 
   7   8   1      145.12      157.22      5.75 o 
   8   8   1        2.46       -0.73      3.51 o 
  -7   9   1       36.59       37.60      4.39 o 
  -6   9   1       11.17       18.77      4.04 o 
  -5   9   1        4.11        1.84      3.48 o 
  -4   9   1      236.02      238.62      5.88 o 
  -3   9   1       29.88       30.11      1.85 o 
  -2   9   1      348.19      331.37      6.45 o 
  -1   9   1      960.82      920.23      5.21 o 
   0   9   1      209.37      209.67      2.79 o 
   1   9   1      913.17      919.15     10.68 o 
   2   9   1       61.57       50.42      1.99 o 
   3   9   1        0.02       -1.22      2.01 o 
   4   9   1        0.07       -1.42      2.20 o 
   5   9   1        3.30        1.34      2.91 o 
   6   9   1        4.10        5.39      2.44 o 
   7   9   1       10.13        5.00      4.07 o 
  -7  10   1       19.33       19.58      4.36 o 
  -6  10   1       34.27       28.67      3.95 o 
  -5  10   1       25.14       26.62      3.66 o 
  -4  10   1        0.34       -2.96      3.24 o 
  -3  10   1        0.89       -2.36      2.99 o 
  -2  10   1      187.02      178.87      2.95 o 
  -1  10   1      334.64      327.51      3.65 o 
   0  10   1       55.75       56.36      1.86 o 
   1  10   1       39.27       30.07      2.27 o 
   2  10   1      162.09      153.01      3.06 o 
   3  10   1       28.83       25.57      2.50 o 
   4  10   1      226.31      232.08      4.50 o 
   5  10   1       13.78        7.52      2.46 o 
   6  10   1       59.99       68.46      3.32 o 
   7  10   1        0.89       -4.24      4.24 o 
  -6  11   1        8.97        8.64      4.28 o 
  -5  11   1        3.18        4.60      3.20 o 
  -4  11   1       15.29       11.97      3.39 o 
  -3  11   1       85.52       77.72      3.37 o 
  -2  11   1        0.17       -0.51      1.88 o 
  -1  11   1        1.80        0.35      2.08 o 
   0  11   1       17.87       20.46      3.13 o 
   1  11   1      205.14      197.17      3.25 o 
   2  11   1       22.41       19.82      1.99 o 
   3  11   1        6.57        8.83      2.62 o 
   4  11   1        6.45        4.04      2.49 o 
   5  11   1        7.92        7.28      3.73 o 
   6  11   1        9.00        4.67      3.96 o 
  -5  12   1       16.63       14.90      3.59 o 
  -4  12   1        1.09       -0.42      3.13 o 
  -3  12   1       29.42       24.27      4.09 o 
  -2  12   1       21.78       21.91      2.14 o 
  -1  12   1       88.78       74.50      2.57 o 
   0  12   1        2.91        2.54      2.78 o 
   1  12   1       40.26       33.26      2.32 o 
   2  12   1        5.04        5.36      2.31 o 
   3  12   1       17.35       16.98      4.31 o 
   4  12   1       21.74       26.38      3.08 o 
   5  12   1       50.04       50.20      3.27 o 
  -4  13   1        1.54       -3.71      3.71 o 
  -3  13   1        2.13       -0.81      3.14 o 
  -2  13   1       65.40       66.10      3.14 o 
  -1  13   1       40.20       38.84      4.44 o 
   0  13   1       26.65       26.86      4.15 o 
   1  13   1        1.20       -1.70      3.87 o 
   2  13   1       51.36       48.44      2.90 o 
   3  13   1       25.70       20.32      3.06 o 
   4  13   1       23.39       26.85      4.85 o 
  -2  14   1        2.17       -1.71      3.21 o 
  -1  14   1        6.14       11.50      4.72 o 
   0  14   1        0.01       -0.07      4.15 o 
   1  14   1       31.13       28.86      5.13 o 
   2  14   1        3.07        0.12      3.05 o 
  -8   0   2       46.59       46.48      3.81 o 
  -6   0   2       95.25       99.76      3.77 o 
  -4   0   2      189.31      159.54      3.12 o 
  -2   0   2       50.11       49.13      1.28 o 
   0   0   2     1405.57     1357.42      3.91 o 
   2   0   2      779.50      847.08      4.81 o 
   4   0   2      573.71      637.51      5.85 o 
   6   0   2      281.21      252.83      5.17 o 
   8   0   2       25.97       26.21      3.90 o 
  -9   1   2       15.10       16.19      2.73 o 
  -8   1   2        2.02        0.30      2.14 o 
  -7   1   2        0.24       -0.33      2.60 o 
  -6   1   2        8.38        7.04      1.48 o 
  -5   1   2       81.11       75.32      2.03 o 
  -4   1   2      253.47      303.46      4.08 o 
  -3   1   2       51.03       60.37      1.89 o 
  -2   1   2      609.70      560.05     10.30 o 
  -1   1   2     5734.84     5772.86     32.47 o 
   0   1   2      182.35      191.97      3.34 o 
   1   1   2      647.72      723.03      6.73 o 
   2   1   2      428.58      427.43      5.06 o 
   3   1   2      681.93      797.11      6.37 o 
   4   1   2        7.21       15.36      0.76 o 
   5   1   2      165.51      196.29      5.25 o 
   6   1   2      166.74      176.72      3.27 o 
   7   1   2       75.77       82.15      3.26 o 
   8   1   2      164.30      146.37      3.64 o 
   9   1   2      102.10      105.98      3.62 o 
  -9   2   2        5.83        6.71      2.44 o 
  -8   2   2      206.72      202.76      4.01 o 
  -7   2   2      456.19      442.08      5.18 o 
  -6   2   2       58.47       57.73      1.99 o 
  -5   2   2       56.03       55.27      1.48 o 
  -4   2   2      280.37      303.48      2.41 o 
  -3   2   2      188.85      199.82      2.10 o 
  -2   2   2      549.33      583.18     13.45 o 
  -1   2   2      383.10      396.46      5.39 o 
   0   2   2      108.03      108.27      1.45 o 
   1   2   2      655.24      796.81      3.79 o 
   2   2   2      145.18      132.67      2.62 o 
   3   2   2        0.30        0.18      0.61 o 
   4   2   2      177.25      193.44      2.39 o 
   5   2   2      284.21      274.56      2.60 o 
   6   2   2       30.73       29.36      1.62 o 
   7   2   2       64.07       65.99      2.88 o 
   8   2   2       90.93       73.76      3.00 o 
   9   2   2       10.71       14.34      2.57 o 
  -9   3   2       28.61       23.25      2.65 o 
  -8   3   2      117.90      109.16      3.56 o 
  -7   3   2        2.83        2.21      1.58 o 
  -6   3   2        5.11        4.44      2.11 o 
  -5   3   2       28.71       24.29      1.42 o 
  -4   3   2      125.22      121.86      3.01 o 
  -3   3   2      113.01      112.24      2.20 o 
  -2   3   2      500.15      548.47      9.10 o 
  -1   3   2       60.44       38.76      2.29 o 
   0   3   2        9.84       13.82      0.88 o 
   1   3   2       32.68       34.37      1.37 o 
   2   3   2      371.86      367.28      1.96 o 
   3   3   2       58.09       62.99      1.00 o 
   4   3   2       67.93       55.27      1.26 o 
   5   3   2       82.15       90.21      1.83 o 
   6   3   2      500.86      515.22      5.10 o 
   7   3   2       10.45       12.07      1.76 o 
   8   3   2       64.36       67.22      3.01 o 
   9   3   2        0.01        0.51      2.33 o 
  -9   4   2        8.56        9.58      2.45 o 
  -8   4   2        2.37        4.32      2.15 o 
  -7   4   2      163.85      180.33      4.84 o 
  -6   4   2        9.26       10.99      1.67 o 
  -5   4   2      465.04      478.53      3.56 o 
  -4   4   2        6.82       10.12      1.08 o 
  -3   4   2        7.24        3.83      0.70 o 
  -2   4   2      507.66      509.26      4.85 o 
  -1   4   2      637.60      718.79      2.00 o 
   0   4   2       13.16        9.28      0.59 o 
   1   4   2     3079.54     3375.53     17.70 o 
   2   4   2        2.75        3.78      0.35 o 
   3   4   2       59.06       68.78      0.99 o 
   4   4   2      505.45      505.12      2.94 o 
   5   4   2      875.73      844.42      6.88 o 
   6   4   2       56.95       65.58      2.30 o 
   7   4   2       88.48       83.78      2.58 o 
   8   4   2        2.15        0.01      2.21 o 
   9   4   2        0.82        0.97      2.30 o 
  -9   5   2       14.51        9.82      2.21 o 
  -8   5   2       59.27       61.69      2.31 o 
  -7   5   2       23.68       23.46      1.99 o 
  -6   5   2       23.87       20.13      1.65 o 
  -5   5   2      168.41      166.45      3.86 o 
  -4   5   2      317.62      316.81      2.91 o 
  -3   5   2       16.73       22.70      0.75 o 
  -2   5   2      156.40      147.19      1.54 o 
  -1   5   2     1171.35     1175.24      5.21 o 
   0   5   2      125.15      115.94      1.06 o 
   1   5   2      362.91      352.03      3.66 o 
   2   5   2     1008.38     1049.80      6.91 o 
   3   5   2       66.63       57.38      1.43 o 
   4   5   2       13.27       12.38      1.09 o 
   5   5   2     1135.34     1097.09      6.11 o 
   6   5   2      184.89      183.90      4.20 o 
   7   5   2       10.04        7.05      1.60 o 
   8   5   2       46.78       46.26      2.79 o 
   9   5   2        7.20        5.27      2.23 o 
  -9   6   2        0.30        2.44      3.88 o 
  -8   6   2       29.61       30.28      2.48 o 
  -7   6   2       72.45       76.55      2.38 o 
  -6   6   2       25.76       29.63      2.13 o 
  -5   6   2      850.64      851.15      5.94 o 
  -4   6   2      357.80      338.12      4.92 o 
  -3   6   2       52.75       55.20      1.29 o 
  -2   6   2      642.23      690.01      2.63 o 
  -1   6   2       58.98       68.46      1.65 o 
   0   6   2       70.12       62.71      0.95 o 
   1   6   2        4.32        2.33      0.64 o 
   2   6   2       11.36        6.73      1.46 o 
   3   6   2      292.28      339.84      3.71 o 
   4   6   2       72.27       70.33      1.53 o 
   5   6   2        1.64        4.61      1.59 o 
   6   6   2        7.29        3.37      1.85 o 
   7   6   2        3.02       -0.30      1.68 o 
   8   6   2        0.70       -1.49      2.15 o 
   9   6   2       22.27       21.30      3.92 o 
  -8   7   2        9.57       11.90      4.01 o 
  -7   7   2       49.63       47.02      4.12 o 
  -6   7   2       28.21       26.99      3.87 o 
  -5   7   2      248.58      228.80      5.68 o 
  -4   7   2       39.78       41.76      3.59 o 
  -3   7   2      140.86      157.47      2.65 o 
  -2   7   2       74.53       84.68      1.57 o 
  -1   7   2      472.42      407.87      2.42 o 
   0   7   2      100.73       92.29      1.22 o 
   1   7   2      683.16      689.45      7.61 o 
   2   7   2      463.28      517.44     15.83 o 
   3   7   2        0.97       -0.88      1.33 o 
   4   7   2       30.96       30.35      1.81 o 
   5   7   2        2.26       -0.39      1.92 o 
   6   7   2       37.45       31.21      4.12 o 
   7   7   2      133.82      132.26      3.78 o 
   8   7   2        3.46        3.61      2.48 o 
  -8   8   2        3.99        6.68      4.31 o 
  -7   8   2        1.51       -1.76      3.60 o 
  -6   8   2      489.64      496.17      8.22 o 
  -5   8   2       59.23       67.04      4.43 o 
  -4   8   2      256.46      253.92      5.80 o 
  -3   8   2      145.45      141.97      2.82 o 
  -2   8   2      141.73      120.01      2.86 o 
  -1   8   2      210.05      217.29      2.73 o 
   0   8   2        7.86        6.13      1.19 o 
   1   8   2       47.44       45.48      1.44 o 
   2   8   2       25.22       20.37      2.00 o 
   3   8   2        0.02       -0.34      1.77 o 
   4   8   2       31.01       29.98      1.78 o 
   5   8   2      108.83      100.65      2.48 o 
   6   8   2       84.06       71.53      3.84 o 
   7   8   2       13.92       14.29      2.43 o 
   8   8   2        1.86        1.07      2.88 o 
  -7   9   2       58.08       49.94      4.81 o 
  -6   9   2      112.50      107.29      4.95 o 
  -5   9   2      114.22      104.38      4.82 o 
  -4   9   2      141.22      116.54      4.66 o 
  -3   9   2       28.45       25.48      3.49 o 
  -2   9   2       33.04       28.12      2.37 o 
  -1   9   2      335.99      323.16      3.52 o 
   0   9   2      386.03      371.64      3.42 o 
   1   9   2      182.97      175.86      7.82 o 
   2   9   2        7.51        9.29      2.15 o 
   3   9   2       85.33       75.46      4.86 o 
   4   9   2       24.01       21.15      2.38 o 
   5   9   2       18.80       18.16      2.71 o 
   6   9   2        0.54        0.44      2.45 o 
   7   9   2        4.09       -0.29      4.09 o 
  -7  10   2       75.64       82.69      5.47 o 
  -6  10   2        2.99       -2.16      3.56 o 
  -5  10   2       48.66       49.61      4.24 o 
  -4  10   2       30.57       26.79      3.63 o 
  -3  10   2      183.24      165.90      5.03 o 
  -2  10   2        8.62        4.86      2.89 o 
  -1  10   2      880.03      862.32      6.56 o 
   0  10   2      195.03      191.39      4.95 o 
   1  10   2       97.13       87.97      3.16 o 
   2  10   2        0.18       -2.31      2.31 o 
   3  10   2       33.15       39.76      2.55 o 
   4  10   2       40.89       41.49      2.82 o 
   5  10   2       13.87        7.90      3.49 o 
   6  10   2        0.00       -0.31      2.80 o 
   7  10   2        7.42        3.06      4.47 o 
  -6  11   2       32.76       31.01      4.56 o 
  -5  11   2        2.70       -0.04      3.22 o 
  -4  11   2        0.05       -1.78      3.66 o 
  -3  11   2        1.12       -0.87      3.51 o 
  -2  11   2      203.71      204.76      4.36 o 
  -1  11   2       26.01       21.80      2.62 o 
   0  11   2     1021.05     1030.41     11.29 o 
   1  11   2      191.26      195.64      7.44 o 
   2  11   2        0.20        1.58      2.37 o 
   3  11   2        0.54        0.46      2.49 o 
   4  11   2      110.21      102.59      3.68 o 
   5  11   2        1.95        2.14      2.60 o 
   6  11   2       13.06       11.39      2.91 o 
  -5  12   2       94.35       92.74      5.10 o 
  -4  12   2       11.31       11.27      3.25 o 
  -3  12   2      149.12      136.67      5.36 o 
  -2  12   2        0.07       -2.06      2.13 o 
  -1  12   2        4.33        2.90      2.44 o 
   0  12   2      151.16      141.04      5.65 o 
   1  12   2       67.88       68.13      3.26 o 
   2  12   2        0.00        3.00      2.44 o 
   3  12   2       38.97       30.75      5.27 o 
   4  12   2        5.38        9.39      2.73 o 
   5  12   2        2.81        1.16      2.89 o 
  -4  13   2        0.27        0.31      3.91 o 
  -3  13   2       13.72       18.32      3.60 o 
  -2  13   2       25.79       23.06      2.65 o 
  -1  13   2       46.97       49.99      4.48 o 
   0  13   2        0.75       -3.46      4.42 o 
   1  13   2        2.24        0.29      3.70 o 
   2  13   2        0.36       -1.06      2.50 o 
   3  13   2       25.75       26.67      3.13 o 
   4  13   2        0.25       -2.38      3.12 o 
  -2  14   2        0.01       -2.31      3.41 o 
  -1  14   2        1.48        7.27      4.78 o 
   0  14   2        6.57        6.25      4.16 o 
   1  14   2        0.04        1.77      4.86 o 
  -9   0   3      142.32      136.93      5.52 o 
  -7   0   3      392.84      393.56      6.88 o 
  -5   0   3      224.48      229.53      4.29 o 
  -3   0   3      289.27      252.18      3.23 o 
  -1   0   3     1240.43     1254.93      3.55 o 
   1   0   3    22328.36    22237.21     99.74 o 
   3   0   3      112.10       97.36      2.48 o 
   5   0   3       39.03       37.90      2.47 o 
   7   0   3      187.34      180.00      5.37 o 
   9   0   3       41.00       43.76      4.13 o 
  -9   1   3        4.18        3.04      2.67 o 
  -8   1   3        1.32        0.27      2.17 o 
  -7   1   3       21.18       15.79      2.25 o 
  -6   1   3      592.32      557.89      5.80 o 
  -5   1   3      149.82      161.23      2.03 o 
  -4   1   3       11.35        5.69      1.13 o 
  -3   1   3        2.50        8.05      0.89 o 
  -2   1   3     3767.62     3722.37     26.85 o 
  -1   1   3       31.16       33.61      0.83 o 
   0   1   3      461.50      498.92      2.67 o 
   1   1   3     1436.64     1482.99      4.06 o 
   2   1   3     2012.57     2145.28     36.33 o 
   3   1   3     2696.46     2960.12     20.14 o 
   4   1   3      388.01      415.74      3.50 o 
   5   1   3      358.95      322.02      7.32 o 
   6   1   3      388.92      383.99      5.92 o 
   7   1   3       10.69        8.52      2.34 o 
   8   1   3       36.54       37.65      2.69 o 
   9   1   3        4.40        3.38      2.41 o 
  -9   2   3        2.89        3.18      2.45 o 
  -8   2   3       36.41       41.37      2.80 o 
  -7   2   3       76.30       63.71      2.77 o 
  -6   2   3       89.62       89.87      2.17 o 
  -5   2   3        5.47        2.84      1.12 o 
  -4   2   3       33.94       30.65      1.42 o 
  -3   2   3     1469.41     1540.93     12.04 o 
  -2   2   3     1054.18      964.58      3.63 o 
  -1   2   3    23426.01    22407.94    101.25 o 
   0   2   3    34407.60    32962.58     69.49 o 
   1   2   3      843.33      820.64      2.29 o 
   2   2   3      878.57      877.21     13.48 o 
   3   2   3      223.41      239.14      2.15 o 
   4   2   3       50.82       64.26      1.50 o 
   5   2   3       15.95       13.58      1.73 o 
   6   2   3        0.06       -0.25      1.93 o 
   7   2   3        0.04        0.52      2.18 o 
   8   2   3      101.06      103.99      3.33 o 
   9   2   3       22.37       26.37      2.82 o 
  -9   3   3       22.43       20.63      2.87 o 
  -8   3   3       22.30       16.49      2.44 o 
  -7   3   3        5.08        3.88      1.70 o 
  -6   3   3      487.24      471.59      3.84 o 
  -5   3   3      585.88      532.36      3.62 o 
  -4   3   3      853.21      937.36      9.25 o 
  -3   3   3     2581.39     2460.85      6.86 o 
  -2   3   3      448.22      458.70      5.11 o 
  -1   3   3     2370.01     2380.89      5.83 o 
   0   3   3        0.71        1.36      0.94 o 
   1   3   3      202.91      200.54      2.39 o 
   2   3   3       21.17       21.57      0.73 o 
   3   3   3      256.30      246.69      1.84 o 
   4   3   3       14.31       16.32      0.94 o 
   5   3   3     1464.99     1512.46      5.87 o 
   6   3   3        3.25        5.50      2.11 o 
   7   3   3      253.25      245.22     13.90 o 
   8   3   3        7.35        6.72      2.39 o 
   9   3   3        6.21       10.67      2.72 o 
  -9   4   3        9.90        5.59      2.47 o 
  -8   4   3      277.49      276.80      7.04 o 
  -7   4   3      122.36      115.09      2.50 o 
  -6   4   3      831.01      813.34      4.93 o 
  -5   4   3       27.13       25.33      1.85 o 
  -4   4   3      247.37      252.71      5.90 o 
  -3   4   3      917.39     1043.33      4.47 o 
  -2   4   3     6624.70     6730.55     31.30 o 
  -1   4   3      154.87      155.50      1.71 o 
   0   4   3      501.83      436.42      3.57 o 
   1   4   3       25.76       23.91      1.59 o 
   2   4   3      974.12      945.26      6.86 o 
   3   4   3       53.05       39.68      0.97 o 
   4   4   3      207.33      205.98      1.93 o 
   5   4   3        7.23        9.10      1.44 o 
   6   4   3      621.03      617.65      4.45 o 
   7   4   3      292.25      299.42      4.34 o 
   8   4   3       26.21       23.89      2.51 o 
   9   4   3       16.86       14.37      2.60 o 
  -9   5   3        1.44        2.67      4.36 o 
  -8   5   3        1.06        1.49      1.95 o 
  -7   5   3      160.22      163.44      2.89 o 
  -6   5   3        0.49        1.04      1.51 o 
  -5   5   3      391.31      381.86      4.11 o 
  -4   5   3      345.83      318.29      2.58 o 
  -3   5   3      109.09       96.38      1.20 o 
  -2   5   3        0.89        0.36      0.74 o 
  -1   5   3      350.20      336.07      4.77 o 
   0   5   3      239.73      248.35      3.33 o 
   1   5   3      549.38      565.95      3.77 o 
   2   5   3       56.92       59.42      1.03 o 
   3   5   3      143.87      149.14      3.05 o 
   4   5   3      997.64     1040.07      4.96 o 
   5   5   3      599.00      607.67      5.70 o 
   6   5   3     1567.28     1627.40     12.72 o 
   7   5   3       13.49       17.98      1.76 o 
   8   5   3        7.09        5.89      2.29 o 
   9   5   3        1.50        2.86      5.04 o 
  -9   6   3       54.40       51.72      4.53 o 
  -8   6   3       14.34        8.84      2.21 o 
  -7   6   3      149.00      136.79      3.44 o 
  -6   6   3        3.66        0.27      1.86 o 
  -5   6   3        0.02       -0.50      1.77 o 
  -4   6   3      141.39      136.74      2.49 o 
  -3   6   3      192.41      178.09      1.97 o 
  -2   6   3      634.48      576.80      3.63 o 
  -1   6   3     2765.58     2838.86      8.81 o 
   0   6   3        4.40        1.63      0.99 o 
   1   6   3      895.61      878.08      9.22 o 
   2   6   3     1013.21     1048.98      5.88 o 
   3   6   3      832.11      883.52      6.97 o 
   4   6   3      274.78      268.84      2.97 o 
   5   6   3      110.48      105.13      2.60 o 
   6   6   3      110.32      110.43      5.38 o 
   7   6   3       15.54       14.81      2.24 o 
   8   6   3        0.17        4.01      3.12 o 
  -8   7   3       32.93       39.72      4.32 o 
  -7   7   3        0.66        4.77      3.69 o 
  -6   7   3      180.04      174.78      5.45 o 
  -5   7   3      233.29      229.47      5.87 o 
  -4   7   3      661.08      644.63      8.18 o 
  -3   7   3        0.33       -1.71      1.71 o 
  -2   7   3     1050.91      997.39      6.10 o 
  -1   7   3      814.71      839.97      3.32 o 
   0   7   3      204.55      191.68      2.64 o 
   1   7   3      260.20      264.80      2.48 o 
   2   7   3        2.09        2.50      1.69 o 
   3   7   3      388.30      409.69      5.58 o 
   4   7   3      401.26      392.34      3.63 o 
   5   7   3      113.06      110.03      2.60 o 
   6   7   3       75.95       69.67      2.96 o 
   7   7   3        0.04       -2.90      2.90 o 
   8   7   3       23.63       23.16      3.43 o 
  -8   8   3        0.14        3.71      4.21 o 
  -7   8   3       50.28       49.58      4.28 o 
  -6   8   3        5.12       10.83      3.59 o 
  -5   8   3      142.88      130.66      5.04 o 
  -4   8   3      171.49      170.77      5.28 o 
  -3   8   3      246.99      249.84      2.81 o 
  -2   8   3       58.79       58.93      2.18 o 
  -1   8   3      282.06      253.77      2.55 o 
   0   8   3      455.99      435.21      4.17 o 
   1   8   3     1028.02     1054.30     11.57 o 
   2   8   3      345.97      358.74      4.20 o 
   3   8   3      105.93      103.19      3.57 o 
   4   8   3        4.77        5.01      1.65 o 
   5   8   3        0.07       -0.46      1.74 o 
   6   8   3        4.96        3.38      2.18 o 
   7   8   3        2.32        4.32      2.49 o 
   8   8   3        1.74        6.55      3.38 o 
  -7   9   3       15.32       28.63      4.72 o 
  -6   9   3       63.90       79.88      4.69 o 
  -5   9   3      143.24      162.55      5.68 o 
  -4   9   3       13.27        8.31      1.94 o 
  -3   9   3      355.09      346.79      3.60 o 
  -2   9   3       25.44       18.54      2.25 o 
  -1   9   3      507.64      476.39      9.24 o 
   0   9   3      291.24      267.34      5.02 o 
   1   9   3       24.31       27.56      4.78 o 
   2   9   3       20.99       20.03      2.27 o 
   3   9   3      203.23      184.89      5.89 o 
   4   9   3        0.21       -0.25      2.17 o 
   5   9   3      130.46      142.68      4.00 o 
   6   9   3        2.92        1.60      2.46 o 
   7   9   3       60.46       59.53      4.42 o 
  -7  10   3        6.60        7.93      4.56 o 
  -6  10   3       49.85       49.71      4.54 o 
  -5  10   3       40.09       40.98      4.53 o 
  -4  10   3        5.30        5.63      3.52 o 
  -3  10   3        4.89        0.85      3.35 o 
  -2  10   3      168.04      175.46      3.55 o 
  -1  10   3       65.02       61.97      2.98 o 
   0  10   3      973.81      949.07     24.83 o 
   1  10   3       34.34       31.03      4.25 o 
   2  10   3      379.21      399.60     15.35 o 
   3  10   3       17.32       13.01      2.37 o 
   4  10   3       22.93       27.04      2.72 o 
   5  10   3        5.46        6.47      2.56 o 
   6  10   3       31.22       36.27      3.10 o 
   7  10   3       22.53       25.23      4.57 o 
  -6  11   3       47.75       46.44      4.46 o 
  -5  11   3       50.05       45.93      4.26 o 
  -4  11   3       14.46       18.07      3.90 o 
  -3  11   3      140.91      141.15      5.20 o 
  -2  11   3        1.19       -1.51      2.34 o 
  -1  11   3       39.04       40.12      4.41 o 
   0  11   3       37.71       33.94      4.38 o 
   1  11   3      207.05      223.76      6.54 o 
   2  11   3       15.21       16.45      2.45 o 
   3  11   3        4.72        6.26      2.33 o 
   4  11   3       56.88       62.98      3.21 o 
   5  11   3       31.84       41.47      3.16 o 
   6  11   3       51.08       49.52      5.81 o 
  -5  12   3       21.15       20.86      4.39 o 
  -4  12   3        1.31       -0.26      3.30 o 
  -3  12   3       54.44       54.77      4.11 o 
  -2  12   3       26.75       25.63      2.80 o 
  -1  12   3       18.26       14.18      2.44 o 
   0  12   3       35.39       37.59      4.62 o 
   1  12   3      122.40      129.55      5.92 o 
   2  12   3        8.58       12.33      4.51 o 
   3  12   3      169.03      175.52      4.38 o 
   4  12   3       16.38       17.89      2.94 o 
   5  12   3        1.07        1.09      3.07 o 
  -4  13   3      132.05      142.77      6.01 o 
  -3  13   3        2.94        1.01      3.21 o 
  -2  13   3       62.69       61.79      3.28 o 
  -1  13   3        6.59        8.70      4.40 o 
   0  13   3       60.90       62.94      5.53 o 
   1  13   3        3.17        1.47      3.88 o 
   2  13   3        0.01       -3.62      3.71 o 
   3  13   3        2.69       -3.04      4.78 o 
  -1  14   3       87.73       96.33      6.04 o 
   0  14   3       25.41       25.75      5.00 o 
   1  14   3       29.31       30.82      5.36 o 
  -8   0   4       39.16       36.95      3.38 o 
  -6   0   4       65.69       60.68      3.39 o 
  -4   0   4      203.93      202.92      3.55 o 
  -2   0   4      486.49      492.50      3.94 o 
   0   0   4      817.97      852.15      8.41 o 
   2   0   4     1349.73     1618.11      7.79 o 
   4   0   4     9810.24    10780.29     26.01 o 
   6   0   4      102.77       90.94      3.90 o 
   8   0   4       52.37       45.64      4.16 o 
  -9   1   4       36.03       38.27      3.07 o 
  -8   1   4        0.63        0.44      2.71 o 
  -7   1   4        0.04       -0.44      2.12 o 
  -6   1   4      466.06      460.78      4.52 o 
  -5   1   4        3.53        2.42      1.43 o 
  -4   1   4      100.11      106.98      3.56 o 
  -3   1   4       73.97       75.28      1.65 o 
  -2   1   4      886.76      901.37      6.01 o 
  -1   1   4       29.88       21.69      0.68 o 
   0   1   4    15200.24    14884.57    202.82 o 
   1   1   4    12455.07    11909.21    283.98 o 
   2   1   4        1.84        0.77      0.86 o 
   3   1   4      286.78      278.46      2.54 o 
   4   1   4       31.77       28.86      1.75 o 
   5   1   4        0.36        0.46      1.57 o 
   6   1   4        1.64        0.53      1.93 o 
   7   1   4        6.56        2.81      2.37 o 
   8   1   4      128.32      109.17      3.56 o 
   9   1   4       39.05       39.78      3.10 o 
  -9   2   4       35.21       40.56      2.81 o 
  -8   2   4       20.86       17.44      2.33 o 
  -7   2   4      168.39      156.13      4.64 o 
  -6   2   4      584.76      594.40      4.20 o 
  -5   2   4      546.93      555.71     10.70 o 
  -4   2   4      842.90      939.60      5.95 o 
  -3   2   4      255.28      246.34      3.28 o 
  -2   2   4     1848.89     1825.15      4.13 o 
  -1   2   4      507.26      598.99      2.33 o 
   0   2   4     3635.54     3675.14     18.65 o 
   1   2   4     1824.61     1877.56     53.40 o 
   2   2   4     2064.01     2102.47     14.43 o 
   3   2   4     1128.19     1229.55      5.15 o 
   4   2   4       95.79       64.83      1.58 o 
   5   2   4      359.46      378.68      4.01 o 
   6   2   4      165.84      156.57      3.19 o 
   7   2   4      264.86      247.27      4.16 o 
   8   2   4       36.13       41.05      2.85 o 
   9   2   4        0.36       -0.64      2.28 o 
  -9   3   4       15.51       13.82      3.08 o 
  -8   3   4      100.40      101.93      3.32 o 
  -7   3   4      110.92       99.88      2.41 o 
  -6   3   4      239.97      221.42      3.55 o 
  -5   3   4       37.20       30.19      1.57 o 
  -4   3   4      221.33      251.03      3.83 o 
  -3   3   4     1336.88     1559.75     13.50 o 
  -2   3   4     6135.76     6524.43     12.09 o 
  -1   3   4     2266.13     2315.70     15.02 o 
   0   3   4     5436.33     5504.87      6.06 o 
   1   3   4      537.16      594.97      7.91 o 
   2   3   4      736.94      761.51      3.41 o 
   3   3   4      157.24      127.42      1.51 o 
   4   3   4      112.99      119.49      2.58 o 
   5   3   4       17.43       16.25      2.19 o 
   6   3   4       42.31       35.89      2.90 o 
   7   3   4        1.21        7.21      2.25 o 
   8   3   4       18.12       19.09      2.41 o 
   9   3   4        1.97        6.35      2.45 o 
  -9   4   4       14.05       13.98      2.65 o 
  -8   4   4        3.64        5.56      4.55 o 
  -7   4   4        0.00       -0.30      1.71 o 
  -6   4   4      129.82      126.60      2.50 o 
  -5   4   4       38.14       32.44      1.92 o 
  -4   4   4       25.44       27.47      1.56 o 
  -3   4   4      257.88      207.86      2.04 o 
  -2   4   4        1.15        2.65      0.50 o 
  -1   4   4       69.17       63.19      1.32 o 
   0   4   4      247.27      217.00      9.10 o 
   1   4   4     1170.97     1357.16      6.65 o 
   2   4   4      735.50      822.08      3.06 o 
   3   4   4      399.39      406.42      5.49 o 
   4   4   4      381.79      408.93      2.71 o 
   5   4   4     1311.94     1310.34      8.68 o 
   6   4   4       48.84       48.28      2.72 o 
   7   4   4      389.78      393.65      4.97 o 
   8   4   4        2.40        1.11      2.27 o 
   9   4   4       21.35       31.38      2.80 o 
  -9   5   4       21.10       18.89      3.92 o 
  -8   5   4       86.37       93.71      5.24 o 
  -7   5   4      166.76      157.43      3.83 o 
  -6   5   4       73.34       64.47      4.65 o 
  -5   5   4       87.90       74.09      3.01 o 
  -4   5   4        2.64        2.27      0.97 o 
  -3   5   4      370.33      389.72      6.90 o 
  -2   5   4       50.65       49.99      0.98 o 
  -1   5   4     2438.79     2473.32     21.78 o 
   0   5   4      211.84      192.85      2.88 o 
   1   5   4       65.62       79.10      1.60 o 
   2   5   4       34.68       35.45      2.33 o 
   3   5   4       88.59       89.62      1.77 o 
   4   5   4     1126.19     1174.64      4.28 o 
   5   5   4      343.45      346.94      4.33 o 
   6   5   4       35.76       40.40      2.75 o 
   7   5   4       11.79       15.22      3.09 o 
   8   5   4       22.56       29.40      2.58 o 
   9   5   4       42.91       45.45      4.14 o 
  -8   6   4        2.44        3.35      3.77 o 
  -7   6   4       19.22       13.39      3.90 o 
  -6   6   4        6.79        3.91      3.39 o 
  -5   6   4       26.55       28.84      3.69 o 
  -4   6   4      297.37      300.69      4.82 o 
  -3   6   4       52.82       49.84      1.66 o 
  -2   6   4      206.16      200.88      2.05 o 
  -1   6   4      106.20      108.52      2.28 o 
   0   6   4       73.43       64.78      1.62 o 
   1   6   4       16.76        7.72      1.10 o 
   2   6   4      200.40      152.70      3.30 o 
   3   6   4       61.38       73.49      1.94 o 
   4   6   4      191.49      201.93      4.67 o 
   5   6   4      321.91      324.69      4.30 o 
   6   6   4      785.74      800.27      9.96 o 
   7   6   4        0.27       -3.55      3.55 o 
   8   6   4       21.92       25.62      3.93 o 
  -8   7   4        7.09        8.88      4.13 o 
  -7   7   4       66.48       68.54      4.56 o 
  -6   7   4       54.10       53.15      4.49 o 
  -5   7   4      114.75       90.43      4.64 o 
  -4   7   4      257.17      235.44      5.57 o 
  -3   7   4       97.37      118.56      2.08 o 
  -2   7   4      164.00      170.14      1.85 o 
  -1   7   4      819.37      791.57      5.15 o 
   0   7   4      125.35      140.35      2.28 o 
   1   7   4      245.76      247.41      6.26 o 
   2   7   4      354.69      364.55      5.93 o 
   3   7   4      630.04      675.87      7.74 o 
   4   7   4      176.16      183.36      4.77 o 
   5   7   4      428.20      452.73      4.68 o 
   6   7   4        8.68        9.64      3.28 o 
   7   7   4        0.44       -0.83      3.27 o 
   8   7   4        0.35        9.74      3.23 o 
  -8   8   4       37.64       40.83      4.87 o 
  -7   8   4       15.74       22.24      4.12 o 
  -6   8   4       25.31       23.07      4.08 o 
  -5   8   4       22.96       32.72      4.33 o 
  -4   8   4       21.75       24.48      2.21 o 
  -3   8   4       55.12       53.41      1.84 o 
  -2   8   4      472.00      464.19      4.21 o 
  -1   8   4        4.93        4.10      1.66 o 
   0   8   4       95.10       93.48      2.58 o 
   1   8   4       47.29       42.29      2.06 o 
   2   8   4       20.54       14.63      3.19 o 
   3   8   4      379.74      376.05      6.67 o 
   4   8   4      353.49      354.15      3.69 o 
   5   8   4      152.35      146.72      3.11 o 
   6   8   4       34.57       38.30      3.59 o 
   7   8   4        0.05       -2.44      3.29 o 
   8   8   4       31.90       45.82      3.76 o 
  -7   9   4       44.27       52.45      4.62 o 
  -6   9   4       22.18       24.78      4.07 o 
  -5   9   4        0.26        2.59      2.14 o 
  -4   9   4       30.75       18.91      2.23 o 
  -3   9   4       17.48       16.63      1.63 o 
  -2   9   4        3.54        5.01      2.06 o 
  -1   9   4        3.21        0.66      2.35 o 
   0   9   4      217.72      206.31      3.68 o 
   1   9   4      560.98      548.17      7.96 o 
   2   9   4      213.67      246.51      5.92 o 
   3   9   4      117.20      130.32      4.99 o 
   4   9   4        0.27       -0.38      2.04 o 
   5   9   4       96.57       96.33      3.09 o 
   6   9   4       16.69       15.39      2.56 o 
   7   9   4       12.98       12.44      3.38 o 
  -6  10   4        4.36        8.75      2.73 o 
  -5  10   4       12.44       14.54      2.42 o 
  -4  10   4       13.62       13.35      3.92 o 
  -3  10   4      108.25      108.66      4.66 o 
  -2  10   4        0.04       -0.30      2.05 o 
  -1  10   4      580.32      584.72     26.07 o 
   0  10   4       76.34       78.49      2.98 o 
   1  10   4        0.12        0.08      3.42 o 
   2  10   4      108.32      114.66      5.02 o 
   3  10   4       61.34       66.03      4.52 o 
   4  10   4       23.35       18.51      3.73 o 
   5  10   4       57.81       58.88      4.68 o 
   6  10   4       11.88       13.60      4.08 o 
  -6  11   4       25.62       28.73      4.67 o 
  -5  11   4        0.88        1.66      3.87 o 
  -4  11   4        0.00       -1.45      3.71 o 
  -3  11   4       53.81       49.14      4.05 o 
  -2  11   4       15.36       17.79      2.43 o 
  -1  11   4        0.01       -0.75      2.38 o 
   0  11   4      188.82      191.92      6.39 o 
   1  11   4       44.00       43.79      4.73 o 
   2  11   4      182.11      182.47      6.18 o 
   3  11   4        0.33        0.19      3.85 o 
   4  11   4       89.27       99.66      5.56 o 
   5  11   4        0.65       -2.75      4.32 o 
   6  11   4        5.25        9.94      3.88 o 
  -5  12   4        3.95       -0.04      4.44 o 
  -4  12   4       33.67       29.56      4.27 o 
  -3  12   4       22.86       20.20      3.75 o 
  -2  12   4       35.70       36.64      3.25 o 
  -1  12   4      139.13      144.74      3.85 o 
   0  12   4       58.60       44.60      5.06 o 
   1  12   4       18.49       24.06      4.49 o 
   2  12   4       19.05       18.97      4.56 o 
   3  12   4        8.96        5.93      4.67 o 
   4  12   4       51.00       66.65      5.50 o 
   5  12   4       23.53       25.21      5.21 o 
  -3  13   4        0.27       -3.57      3.57 o 
  -2  13   4        4.34        4.23      2.77 o 
  -1  13   4       26.71       24.66      4.72 o 
   0  13   4       54.85       55.23      5.45 o 
   1  13   4       16.05       13.74      4.34 o 
   2  13   4       19.63       14.44      4.64 o 
   3  13   4       53.17       62.29      5.22 o 
   0  14   4        4.31        4.79      5.24 o 
  -9   0   5       18.48       21.56      4.11 o 
  -7   0   5        5.51        5.79      3.24 o 
  -5   0   5        0.07        0.24      1.95 o 
  -3   0   5       14.14       13.88      1.80 o 
  -1   0   5     3221.44     3393.17      6.68 o 
   1   0   5     3247.14     3619.05     10.71 o 
   3   0   5      388.08      465.96      3.57 o 
   5   0   5      191.59      181.08      4.30 o 
   7   0   5      211.07      198.78      5.56 o 
   9   0   5       29.13       22.55      4.23 o 
  -9   1   5        2.57        2.06      2.69 o 
  -8   1   5       67.78       69.80      2.98 o 
  -7   1   5      143.52      128.50      3.31 o 
  -6   1   5       90.87       77.12      2.72 o 
  -5   1   5       39.43       39.73      1.84 o 
  -4   1   5      482.76      471.17      3.77 o 
  -3   1   5       64.35       84.61      1.36 o 
  -2   1   5      128.12      120.42      1.55 o 
  -1   1   5      121.93      117.70      2.41 o 
   0   1   5      142.22      125.16      2.75 o 
   1   1   5      572.07      608.73      8.67 o 
   2   1   5      315.03      403.68     10.24 o 
   3   1   5       14.12       14.20      1.08 o 
   4   1   5      230.64      285.85     13.39 o 
   5   1   5       94.23      108.36      2.56 o 
   6   1   5        4.13        4.73      2.56 o 
   7   1   5       33.42       21.39      2.43 o 
   8   1   5       56.88       57.33      2.91 o 
   9   1   5       25.13       23.98      2.72 o 
  -9   2   5       13.61       17.97      2.76 o 
  -8   2   5        0.72        2.14      2.14 o 
  -7   2   5      201.10      217.36      3.88 o 
  -6   2   5       49.92       48.90      2.49 o 
  -5   2   5       13.91       11.56      1.77 o 
  -4   2   5       99.79       94.18      2.75 o 
  -3   2   5      538.65      535.98      2.86 o 
  -2   2   5      116.87      141.16      1.50 o 
  -1   2   5      749.63      790.19      3.33 o 
   0   2   5     4343.80     4705.59     11.43 o 
   1   2   5      173.43      181.60      1.86 o 
   2   2   5      340.25      381.00      5.21 o 
   3   2   5      282.68      298.70      9.07 o 
   4   2   5      523.94      524.34      3.44 o 
   5   2   5       91.67       77.64      2.42 o 
   6   2   5      227.32      220.11      3.70 o 
   7   2   5       15.52       15.91      2.34 o 
   8   2   5        0.96        1.68      2.15 o 
   9   2   5        3.44       -0.10      2.53 o 
  -9   3   5       75.29       82.04      3.28 o 
  -8   3   5        1.62        2.25      2.34 o 
  -7   3   5      115.83      121.52      2.65 o 
  -6   3   5       55.01       53.84      2.00 o 
  -5   3   5      433.33      400.47      5.42 o 
  -4   3   5       34.56       33.86      1.97 o 
  -3   3   5      212.13      237.61      2.33 o 
  -2   3   5      203.60      229.91      1.57 o 
  -1   3   5        3.28        3.06      0.61 o 
   0   3   5      784.78      914.54      2.74 o 
   1   3   5       74.27       64.77      0.93 o 
   2   3   5      125.01      130.88      3.56 o 
   3   3   5       59.51       58.38      4.11 o 
   4   3   5       27.96       29.71      1.16 o 
   5   3   5      458.07      448.12     12.11 o 
   6   3   5       31.17       25.50      2.34 o 
   7   3   5       50.22       49.68      2.65 o 
   8   3   5        2.83        2.54      2.30 o 
   9   3   5       10.07        6.30      2.35 o 
  -9   4   5       10.87        9.55      2.36 o 
  -8   4   5       51.05       48.82      2.87 o 
  -7   4   5        9.00       10.66      2.18 o 
  -6   4   5      362.23      358.56      4.30 o 
  -5   4   5       14.92       11.30      2.11 o 
  -4   4   5      155.35      157.43      3.16 o 
  -3   4   5        5.12        2.31      0.66 o 
  -2   4   5     1476.22     1643.49      6.92 o 
  -1   4   5      107.45       93.85      1.68 o 
   0   4   5       77.90       87.07      2.81 o 
   1   4   5     1520.40     1297.02    197.62 o 
   2   4   5      512.83      662.63      3.30 o 
   3   4   5       18.07       19.06      1.09 o 
   4   4   5      305.38      293.13      5.35 o 
   5   4   5        1.03        0.06      1.51 o 
   6   4   5        0.94       -2.27      2.27 o 
   7   4   5       18.64       24.12      2.67 o 
   8   4   5        0.76       -0.41      2.22 o 
   9   4   5        0.01       -0.03      3.61 o 
  -9   5   5       35.41       28.43      4.00 o 
  -8   5   5       88.45       84.19      4.36 o 
  -7   5   5       97.52       88.63      3.09 o 
  -6   5   5       76.91       69.53      2.48 o 
  -5   5   5       64.65       56.35      2.15 o 
  -4   5   5        5.14        4.96      1.69 o 
  -3   5   5      471.67      503.13      5.43 o 
  -2   5   5       68.74       66.46      1.11 o 
  -1   5   5       93.02       68.87      1.56 o 
   0   5   5      136.58      136.92      3.32 o 
   1   5   5       10.84       14.50      1.55 o 
   2   5   5      334.16      387.55      3.33 o 
   3   5   5       21.78       36.74      1.64 o 
   4   5   5       85.36       89.53      2.46 o 
   5   5   5       57.54       54.75      2.00 o 
   6   5   5      161.44      153.71      5.76 o 
   7   5   5      161.04      153.32      5.78 o 
   8   5   5        6.64        5.59      3.38 o 
   9   5   5       10.12       14.77      3.94 o 
  -8   6   5        0.00        3.33      4.02 o 
  -7   6   5       18.61       19.26      3.87 o 
  -6   6   5      135.63      139.65      4.93 o 
  -5   6   5       36.37       39.21      3.68 o 
  -4   6   5      262.21      259.12      3.81 o 
  -3   6   5       97.69       96.88      3.22 o 
  -2   6   5        2.56        0.95      1.30 o 
  -1   6   5       54.71       74.36      2.85 o 
   0   6   5      149.07      166.58      3.15 o 
   1   6   5      119.55      125.20      2.11 o 
   2   6   5       53.03       43.18      1.68 o 
   3   6   5        6.77        5.84      1.56 o 
   4   6   5      126.78      127.91      2.65 o 
   5   6   5      548.33      526.90     13.18 o 
   6   6   5      430.01      435.41      7.95 o 
   7   6   5       16.10       14.97      4.00 o 
   8   6   5        4.40       11.93      3.52 o 
  -8   7   5      104.43      123.02      5.93 o 
  -7   7   5       14.88       14.17      3.88 o 
  -6   7   5       77.98       80.52      4.78 o 
  -5   7   5      508.35      472.36      5.33 o 
  -4   7   5        1.33       -0.44      1.92 o 
  -3   7   5      145.52      147.17      2.35 o 
  -2   7   5      415.37      440.43      4.66 o 
  -1   7   5        4.77        4.25      1.11 o 
   0   7   5      153.36      154.66      3.66 o 
   1   7   5       74.34       76.28      1.93 o 
   2   7   5        0.31        1.02      1.41 o 
   3   7   5       14.17       17.19      3.03 o 
   4   7   5      127.85      117.63      4.27 o 
   5   7   5       70.27       75.27      3.77 o 
   6   7   5       23.78       21.10      3.80 o 
   7   7   5        1.40       -0.21      3.83 o 
   8   7   5       31.20       42.64      4.34 o 
  -7   8   5       20.99       23.94      4.30 o 
  -6   8   5      103.70       93.32      3.45 o 
  -5   8   5      356.14      381.88      4.98 o 
  -4   8   5       47.98       37.64      2.54 o 
  -3   8   5      464.01      454.27      3.76 o 
  -2   8   5      881.68      894.21      4.94 o 
  -1   8   5     1295.67     1308.66      7.45 o 
   0   8   5       35.15       35.53      1.94 o 
   1   8   5       44.85       42.00      3.51 o 
   2   8   5       26.79       28.91      3.41 o 
   3   8   5      127.48      124.46      4.61 o 
   4   8   5        2.99        2.79      3.20 o 
   5   8   5       12.51       11.55      2.42 o 
   6   8   5        0.09       -3.03      3.29 o 
   7   8   5       20.95       24.20      3.94 o 
  -7   9   5       45.15       60.01      3.25 o 
  -6   9   5       82.33       65.92      3.07 o 
  -5   9   5       12.19       13.39      2.41 o 
  -4   9   5        3.67        0.38      2.17 o 
  -3   9   5        2.77        2.92      1.50 o 
  -2   9   5      141.08      145.12      3.05 o 
  -1   9   5      642.72      620.11      8.72 o 
   0   9   5      836.59      841.92     15.91 o 
   1   9   5      142.39      144.83      5.08 o 
   2   9   5        0.69       -3.07      3.48 o 
   3   9   5      144.81      132.30      4.89 o 
   4   9   5       75.89       76.47      4.52 o 
   5   9   5       48.39       45.72      2.73 o 
   6   9   5        3.93        2.45      2.49 o 
   7   9   5        0.27        1.22      3.82 o 
  -6  10   5       99.08      108.30      6.87 o 
  -5  10   5       19.27       14.56      2.64 o 
  -4  10   5       64.38       64.08      5.54 o 
  -3  10   5       23.70       23.77      2.52 o 
  -2  10   5        3.00        2.02      2.12 o 
  -1  10   5       67.75       63.87      5.15 o 
   0  10   5       79.01       78.18      8.43 o 
   1  10   5      133.58      134.07      5.30 o 
   2  10   5      231.26      243.27      6.51 o 
   3  10   5       71.33       55.09      4.36 o 
   4  10   5       72.09       81.74      4.78 o 
   5  10   5        5.18        0.84      3.87 o 
   6  10   5       65.56       71.81      4.95 o 
  -5  11   5        3.54        7.56      4.58 o 
  -4  11   5        2.26        1.88      4.05 o 
  -3  11   5       26.39       26.67      3.86 o 
  -2  11   5        0.92       -0.30      2.37 o 
  -1  11   5      172.65      170.33      3.75 o 
   0  11   5        0.05        1.29      3.46 o 
   1  11   5      236.47      246.46      6.59 o 
   2  11   5       56.59       63.90      4.84 o 
   3  11   5        1.62        2.55      3.86 o 
   4  11   5        0.39       -0.32      4.42 o 
   5  11   5        7.23        5.89      4.45 o 
  -4  12   5      112.48      125.14      6.17 o 
  -3  12   5        6.90        3.81      3.50 o 
  -2  12   5      130.97      130.06      6.15 o 
  -1  12   5        0.09        0.14      2.53 o 
   0  12   5       10.24        6.46      4.63 o 
   1  12   5        0.86        3.82      4.47 o 
   2  12   5       19.74       19.91      4.49 o 
   3  12   5       34.58       34.44      5.05 o 
   4  12   5       10.43       15.18      4.14 o 
  -3  13   5       17.96       28.31      4.61 o 
  -2  13   5       52.26       61.92      3.45 o 
  -1  13   5       30.42       33.84      4.95 o 
   0  13   5      180.18      187.53      6.83 o 
   1  13   5        3.81        1.13      4.85 o 
   2  13   5        5.37        6.61      4.75 o 
   3  13   5        6.37        4.16      5.00 o 
  -8   0   6      219.91      225.03      5.79 o 
  -6   0   6      145.56      134.07      4.38 o 
  -4   0   6      100.16      102.12      2.23 o 
  -2   0   6       39.80       31.98      1.18 o 
   0   0   6     7000.59     6732.54     50.36 o 
   2   0   6       89.98       70.21      2.32 o 
   4   0   6      101.11      118.32      3.42 o 
   6   0   6      162.52      126.61      4.33 o 
   8   0   6        2.68        1.61      3.17 o 
  -9   1   6       13.50       19.54      2.66 o 
  -8   1   6        8.91        7.44      2.34 o 
  -7   1   6       37.74       41.95      3.00 o 
  -6   1   6      177.30      166.41      3.43 o 
  -5   1   6       91.13       99.73      2.47 o 
  -4   1   6      178.74      193.23      2.15 o 
  -3   1   6     2840.96     2878.41     12.43 o 
  -2   1   6      653.95      623.93      6.95 o 
  -1   1   6     6508.23     6567.91     20.16 o 
   0   1   6     4295.78     4339.62     14.24 o 
   1   1   6       62.71       51.56      1.31 o 
   2   1   6        3.22        5.97      1.12 o 
   3   1   6      533.95      596.75      6.88 o 
   4   1   6       24.55       24.66      1.51 o 
   5   1   6      204.77      211.27      3.28 o 
   6   1   6       79.15       69.40      2.69 o 
   7   1   6       27.78       24.82      2.47 o 
   8   1   6        0.01        3.71      2.55 o 
   9   1   6        2.53        2.50      2.52 o 
  -9   2   6       66.35       71.83      3.42 o 
  -8   2   6       50.68       56.67      3.03 o 
  -7   2   6      569.57      569.72      5.70 o 
  -6   2   6      164.22      176.19      3.81 o 
  -5   2   6       49.99       42.38      2.69 o 
  -4   2   6       95.09      101.37      2.25 o 
  -3   2   6       12.76        8.30      0.82 o 
  -2   2   6      477.61      472.10      6.15 o 
  -1   2   6       76.28      101.22      1.78 o 
   0   2   6     3314.44     3301.06     10.84 o 
   1   2   6      281.13      231.69      1.71 o 
   2   2   6      419.52      410.84      3.18 o 
   3   2   6      858.24      749.37      5.01 o 
   4   2   6       80.56       66.78      1.83 o 
   5   2   6        0.56       -0.08      1.95 o 
   6   2   6        3.55        1.99      2.11 o 
   7   2   6       13.60       14.75      2.37 o 
   8   2   6       13.23       11.80      2.60 o 
   9   2   6        6.16        4.33      2.71 o 
  -9   3   6        1.38        4.25      3.71 o 
  -8   3   6       67.87       73.44      4.44 o 
  -7   3   6      227.16      227.80      3.95 o 
  -6   3   6      114.88      111.90      3.84 o 
  -5   3   6        0.20        0.89      2.01 o 
  -4   3   6      426.11      400.51      3.35 o 
  -3   3   6      155.46      186.88      2.19 o 
  -2   3   6     1812.27     1819.07      8.90 o 
  -1   3   6      632.46      644.27      4.53 o 
   0   3   6     1653.75     1567.79      4.65 o 
   1   3   6      119.16      134.83      1.33 o 
   2   3   6      462.85      467.02      3.86 o 
   3   3   6        4.01        8.17      2.05 o 
   4   3   6      339.72      340.15      6.50 o 
   5   3   6       79.46       68.33      4.12 o 
   6   3   6      357.83      350.45      4.57 o 
   7   3   6        0.69        1.13      2.31 o 
   8   3   6        0.49       -0.14      2.07 o 
   9   3   6        0.02       -1.93      2.44 o 
  -9   4   6       38.83       50.13      4.59 o 
  -8   4   6        2.29       -0.01      3.24 o 
  -7   4   6      301.15      304.41      6.86 o 
  -6   4   6      186.24      164.31      3.20 o 
  -5   4   6       99.93      100.77      3.24 o 
  -4   4   6      176.43      190.18      2.72 o 
  -3   4   6      837.34      813.43      9.69 o 
  -2   4   6      406.36      444.89      3.12 o 
  -1   4   6     1931.11     2078.65      5.61 o 
   0   4   6      513.93      481.06      5.31 o 
   1   4   6      173.43      140.97      3.25 o 
   2   4   6      258.73      261.04      2.19 o 
   3   4   6      324.05      290.00      4.29 o 
   4   4   6      145.39      125.26      1.99 o 
   5   4   6      812.53      774.68      4.58 o 
   6   4   6       26.63       27.90      2.45 o 
   7   4   6       87.86       91.85      4.43 o 
   8   4   6       26.13       17.72      2.51 o 
   9   4   6       56.50       69.24      5.98 o 
  -8   5   6        0.96        1.07      2.47 o 
  -7   5   6        2.08        3.28      2.34 o 
  -6   5   6      103.71      105.71      2.85 o 
  -5   5   6        6.75        3.92      1.64 o 
  -4   5   6     1256.82     1284.57     13.31 o 
  -3   5   6      907.25      885.62      7.93 o 
  -2   5   6      636.22      613.57      6.97 o 
  -1   5   6     2456.00     2484.58     31.65 o 
   0   5   6       52.12       45.21      1.98 o 
   1   5   6      145.47      107.43      2.59 o 
   2   5   6      108.04       78.08      2.53 o 
   3   5   6        1.04       -0.82      1.43 o 
   4   5   6      324.74      319.18      3.69 o 
   5   5   6      160.20      147.55      3.33 o 
   6   5   6      276.08      264.76      6.40 o 
   7   5   6        3.40        0.72      3.51 o 
   8   5   6       26.96       28.37      4.53 o 
  -8   6   6      121.17      116.19      5.76 o 
  -7   6   6       22.69       22.97      3.89 o 
  -6   6   6      234.92      241.14      6.17 o 
  -5   6   6       62.96       58.66      3.64 o 
  -4   6   6      108.54       97.85      3.68 o 
  -3   6   6      741.18      719.13      7.49 o 
  -2   6   6       81.58       79.08      2.89 o 
  -1   6   6      194.31      217.87      3.88 o 
   0   6   6      151.68      149.18      3.22 o 
   1   6   6       20.99       14.74      1.79 o 
   2   6   6      158.94      143.42      3.68 o 
   3   6   6      124.72      120.31      2.58 o 
   4   6   6      173.84      166.82      3.04 o 
   5   6   6       78.29       76.25      2.79 o 
   6   6   6        6.10       10.04      3.99 o 
   7   6   6       41.53       39.07      4.60 o 
   8   6   6        6.63        6.03      3.60 o 
  -8   7   6       17.19       25.23      5.01 o 
  -7   7   6        9.11        8.63      2.67 o 
  -6   7   6       23.02       22.62      2.59 o 
  -5   7   6      152.06      143.22      3.54 o 
  -4   7   6       24.84       22.17      2.40 o 
  -3   7   6      579.28      577.66      6.41 o 
  -2   7   6      419.77      393.82      5.50 o 
  -1   7   6     2203.08     2228.57     15.95 o 
   0   7   6       11.98       10.08      1.59 o 
   1   7   6      207.02      199.93      2.87 o 
   2   7   6        2.40        5.21      2.68 o 
   3   7   6      411.35      423.70      4.21 o 
   4   7   6       26.11       28.34      3.24 o 
   5   7   6      432.71      443.88     14.49 o 
   6   7   6       84.61       75.30      4.28 o 
   7   7   6       40.92       32.45      3.96 o 
   8   7   6        2.21        3.10      4.07 o 
  -7   8   6       53.36       52.23      3.25 o 
  -6   8   6        4.16        5.41      2.52 o 
  -5   8   6        4.09        2.17      2.46 o 
  -4   8   6       95.60       87.35      2.94 o 
  -3   8   6      165.39      161.21      2.64 o 
  -2   8   6      705.88      729.85      5.55 o 
  -1   8   6       83.56       94.11      2.80 o 
   0   8   6      512.86      509.32      9.25 o 
   1   8   6       95.46       94.21      3.14 o 
   2   8   6      757.83      746.19      8.94 o 
   3   8   6       15.72       23.98      3.60 o 
   4   8   6       76.59       72.00      3.92 o 
   5   8   6       38.19       47.42      2.80 o 
   6   8   6       27.74       30.99      3.55 o 
   7   8   6        1.80        3.66      3.36 o 
  -7   9   6       12.37       13.17      2.87 o 
  -6   9   6        0.05       -0.14      2.47 o 
  -5   9   6      219.68      231.20      4.56 o 
  -4   9   6      180.66      207.71      3.94 o 
  -3   9   6      183.37      180.13      3.66 o 
  -2   9   6      565.25      557.27      8.16 o 
  -1   9   6      249.70      246.05      4.22 o 
   0   9   6      864.13      871.28     10.33 o 
   1   9   6       47.01       43.96      3.96 o 
   2   9   6       25.64       22.23      3.61 o 
   3   9   6        0.06       -1.66      3.39 o 
   4   9   6      108.73      109.18      4.84 o 
   5   9   6        3.89        4.89      2.17 o 
   6   9   6       63.65       70.00      4.52 o 
   7   9   6       47.90       44.47      4.47 o 
  -6  10   6        4.38        5.26      2.73 o 
  -5  10   6      120.95      122.56      3.73 o 
  -4  10   6       37.48       37.15      2.63 o 
  -3  10   6       10.56       11.97      2.40 o 
  -2  10   6        8.19        9.41      2.42 o 
  -1  10   6       84.85       87.69      7.23 o 
   0  10   6        8.28        5.89      2.36 o 
   1  10   6      418.41      428.33      7.90 o 
   2  10   6       25.32       23.39      4.18 o 
   3  10   6      314.55      312.48      7.20 o 
   4  10   6        0.17        5.27      3.60 o 
   5  10   6        0.01       -4.25      4.25 o 
   6  10   6        0.91       -1.22      4.17 o 
  -5  11   6       64.83       72.57      5.19 o 
  -4  11   6      111.45      112.10      5.59 o 
  -3  11   6       57.10       49.90      4.14 o 
  -2  11   6      192.37      195.64      8.68 o 
  -1  11   6       10.58        8.23      2.43 o 
   0  11   6       29.04       25.26      4.04 o 
   1  11   6        6.76       10.33      4.14 o 
   2  11   6       25.47       18.20      3.65 o 
   3  11   6       19.27       10.92      3.89 o 
   4  11   6       86.12       89.21      5.53 o 
   5  11   6       47.17       45.61      4.46 o 
  -4  12   6        3.30        3.33      4.34 o 
  -3  12   6       16.51       13.42      4.50 o 
  -2  12   6       16.93       18.48      2.83 o 
  -1  12   6      118.03      116.19     10.25 o 
   0  12   6       33.53       36.91      4.46 o 
   1  12   6      219.10      255.21      7.37 o 
   2  12   6       65.20       73.09      5.15 o 
   3  12   6        4.67        7.37      4.23 o 
   4  12   6       67.61       66.50      5.92 o 
  -2  13   6       39.54       48.39      3.28 o 
  -1  13   6       12.67       10.47      4.14 o 
   0  13   6        4.81        3.99      4.48 o 
   1  13   6       49.33       45.41      5.10 o 
   2  13   6        0.23        0.65      4.39 o 
  -9   0   7      107.81      126.59      5.26 o 
  -7   0   7      622.86      642.99      8.51 o 
  -5   0   7      173.28      171.67      4.09 o 
  -3   0   7     3045.40     3023.07     12.45 o 
  -1   0   7     3601.76     3568.83     30.56 o 
   1   0   7       53.68       65.05      2.19 o 
   3   0   7      340.78      361.78      5.02 o 
   5   0   7       76.59       86.77      3.50 o 
   7   0   7       57.07       58.54      4.09 o 
   9   0   7        0.35       -0.85      3.96 o 
  -9   1   7        0.92        8.76      4.19 o 
  -8   1   7       76.14       75.57      3.11 o 
  -7   1   7        2.18        4.16      2.08 o 
  -6   1   7      223.91      220.07      5.13 o 
  -5   1   7        0.03       -1.34      1.34 o 
  -4   1   7       55.59       59.89      1.91 o 
  -3   1   7      354.72      430.31      9.02 o 
  -2   1   7      148.64      163.40      1.51 o 
  -1   1   7      482.52      425.38      3.31 o 
   0   1   7        8.04       18.89      0.74 o 
   1   1   7      176.14      193.23      2.26 o 
   2   1   7     1529.35     1506.12     11.43 o 
   3   1   7       82.36       82.95      2.13 o 
   4   1   7      200.10      213.02      3.06 o 
   5   1   7        0.27        0.06      1.83 o 
   6   1   7       38.46       39.92      2.88 o 
   7   1   7       47.56       41.00      2.66 o 
   8   1   7        7.97       12.63      2.63 o 
   9   1   7        6.52        5.66      2.52 o 
  -9   2   7        4.50        9.71      3.16 o 
  -8   2   7       81.39       85.97      4.65 o 
  -7   2   7       72.98       65.61      4.04 o 
  -6   2   7      337.96      330.25      5.79 o 
  -5   2   7       69.81       77.50      1.83 o 
  -4   2   7     1027.40     1017.04      5.59 o 
  -3   2   7        8.15       13.83      1.22 o 
  -2   2   7      992.38      962.52      5.74 o 
  -1   2   7      770.45      719.67      4.75 o 
   0   2   7      662.21      653.58      3.89 o 
   1   2   7        0.62        0.18      0.78 o 
   2   2   7      188.87      233.19     13.06 o 
   3   2   7     1310.68     1361.77      5.15 o 
   4   2   7     1152.39     1239.46      6.54 o 
   5   2   7       69.02       63.98      3.83 o 
   6   2   7       21.34       22.63      2.34 o 
   7   2   7        7.17        8.96      2.28 o 
   8   2   7        1.49        3.45      2.49 o 
   9   2   7       15.42       14.40      2.96 o 
  -9   3   7       51.94       49.06      4.01 o 
  -8   3   7        0.00        1.78      3.06 o 
  -7   3   7      161.41      155.12      3.48 o 
  -6   3   7      193.77      191.16      4.64 o 
  -5   3   7      498.51      465.87      3.46 o 
  -4   3   7        5.75        7.74      1.05 o 
  -3   3   7       79.30       97.32      1.81 o 
  -2   3   7      716.42      754.12      4.97 o 
  -1   3   7      141.48      161.04      2.22 o 
   0   3   7     6144.95     6318.51     11.29 o 
   1   3   7     1397.62     1388.57      4.20 o 
   2   3   7      514.81      500.48      6.42 o 
   3   3   7     1103.26     1180.74      5.67 o 
   4   3   7       12.66       17.92      1.77 o 
   5   3   7      176.01      164.43      2.68 o 
   6   3   7       30.51       29.20      2.76 o 
   7   3   7        0.42        2.61      2.37 o 
   8   3   7        0.41       -1.75      2.27 o 
   9   3   7       25.33       27.75      2.73 o 
  -8   4   7       57.33       57.76      4.02 o 
  -7   4   7        3.87        3.96      2.23 o 
  -6   4   7       29.50       24.90      2.88 o 
  -5   4   7      215.91      210.84     10.84 o 
  -4   4   7      120.52      100.53      2.46 o 
  -3   4   7       41.93       34.19      2.55 o 
  -2   4   7     1076.31     1030.83      4.51 o 
  -1   4   7      269.80      314.59      1.97 o 
   0   4   7      236.43      233.58      2.63 o 
   1   4   7        4.49        0.40      1.03 o 
   2   4   7       16.71       19.30      0.94 o 
   3   4   7       33.36       53.64      3.32 o 
   4   4   7       28.68       40.22      1.90 o 
   5   4   7        7.48       13.68      2.59 o 
   6   4   7       75.69       75.32      2.94 o 
   7   4   7        1.80        0.60      3.51 o 
   8   4   7       15.43        8.94      4.36 o 
  -8   5   7       23.13       24.39      4.55 o 
  -7   5   7      108.85      116.07      6.13 o 
  -6   5   7      110.58      104.06      3.26 o 
  -5   5   7       66.99       65.35      3.83 o 
  -4   5   7        0.30        0.41      2.74 o 
  -3   5   7      292.09      302.59      5.06 o 
  -2   5   7       52.24       43.69      2.75 o 
  -1   5   7     1421.57     1397.52      8.26 o 
   0   5   7      682.82      710.89      3.87 o 
   1   5   7        5.73       14.22      1.17 o 
   2   5   7      209.33      218.99      3.86 o 
   3   5   7      505.77      512.40      6.03 o 
   4   5   7      154.62      143.94      3.12 o 
   5   5   7      341.63      369.00      3.72 o 
   6   5   7      114.60       99.45      5.20 o 
   7   5   7       27.19       27.01      3.94 o 
   8   5   7       11.25       10.73      4.44 o 
  -8   6   7       34.10       40.55      4.61 o 
  -7   6   7       10.05       12.55      2.77 o 
  -6   6   7        4.44        3.06      2.35 o 
  -5   6   7       45.80       56.14      3.54 o 
  -4   6   7      110.73      109.10      3.96 o 
  -3   6   7      725.61      710.65      7.66 o 
  -2   6   7        0.00        1.40      2.33 o 
  -1   6   7      277.88      257.80      4.42 o 
   0   6   7        3.41        3.07      1.90 o 
   1   6   7       11.48       12.12      1.86 o 
   2   6   7       60.21       65.84      2.80 o 
   3   6   7       62.12       64.06      3.22 o 
   4   6   7       65.60       83.22      2.63 o 
   5   6   7       99.18       93.43      3.77 o 
   6   6   7      468.59      479.97      8.20 o 
   7   6   7       79.76       89.01      5.30 o 
   8   6   7       15.94       15.53      3.80 o 
  -8   7   7       92.66      114.52     11.86 o 
  -7   7   7        3.83        4.27      2.92 o 
  -6   7   7       31.54       31.57      2.64 o 
  -5   7   7       66.91       57.13      3.55 o 
  -4   7   7        1.56        6.01      2.93 o 
  -3   7   7       36.38       31.01      2.78 o 
  -2   7   7       69.22       91.44      3.50 o 
  -1   7   7        0.09        1.75      2.47 o 
   0   7   7      209.15      220.89      4.37 o 
   1   7   7       12.93       15.48      3.40 o 
   2   7   7      148.07      159.93      5.31 o 
   3   7   7      210.13      221.63      6.23 o 
   4   7   7      242.49      258.77      5.77 o 
   5   7   7       99.26       95.03      4.52 o 
   6   7   7       52.34       61.52      4.51 o 
   7   7   7       14.71       11.51      3.87 o 
  -7   8   7        2.10        0.93      2.50 o 
  -6   8   7        1.16       -0.35      2.34 o 
  -5   8   7       14.29       10.36      2.46 o 
  -4   8   7       34.91       30.65      2.53 o 
  -3   8   7      140.72      145.05      3.81 o 
  -2   8   7      160.05      146.89      3.88 o 
  -1   8   7      324.52      371.83      5.20 o 
   0   8   7      279.98      265.29      8.45 o 
   1   8   7       18.99       17.89      2.02 o 
   2   8   7      135.97      134.94      4.89 o 
   3   8   7       45.63       56.44      3.97 o 
   4   8   7       41.64       43.14      3.73 o 
   5   8   7      279.34      295.16      5.08 o 
   6   8   7       66.27       64.17      4.29 o 
   7   8   7       39.97       39.96      4.20 o 
  -6   9   7        0.00       -1.28      2.59 o 
  -5   9   7       14.36       11.14      2.64 o 
  -4   9   7        3.90        2.94      2.10 o 
  -3   9   7        2.17        1.74      1.66 o 
  -2   9   7       19.38       21.36      2.04 o 
  -1   9   7       74.06       78.69      2.79 o 
   0   9   7       40.98       36.71      4.30 o 
   1   9   7       95.63      100.37      4.64 o 
   2   9   7      363.47      373.83      7.26 o 
   3   9   7      246.25      244.52      6.27 o 
   4   9   7      261.04      275.95      6.77 o 
   5   9   7       41.58       47.22      2.80 o 
   6   9   7        2.60        2.23      3.74 o 
  -6  10   7        5.09        3.36      2.84 o 
  -5  10   7       15.04        9.95      2.92 o 
  -4  10   7       67.29       72.13      3.59 o 
  -3  10   7       12.19       12.45      1.90 o 
  -2  10   7      288.23      294.01      4.60 o 
  -1  10   7       12.97       13.28      2.39 o 
   0  10   7       47.05       44.18      4.53 o 
   1  10   7        1.85        4.74      3.41 o 
   2  10   7       41.69       37.25      4.11 o 
   3  10   7        0.49        2.70      4.20 o 
   4  10   7      133.24      142.48      5.90 o 
   5  10   7        8.15        6.13      2.53 o 
   6  10   7       16.60       19.03      3.47 o 
  -5  11   7        0.16        0.84      4.79 o 
  -4  11   7        2.99        2.82      4.44 o 
  -3  11   7        0.06       -1.54      3.94 o 
  -2  11   7        9.95       13.38      3.25 o 
  -1  11   7       16.82       15.79      2.50 o 
   0  11   7       46.62       51.48      4.77 o 
   1  11   7      283.16      295.33      7.45 o 
   2  11   7        1.24        2.08      4.03 o 
   3  11   7       92.57      107.77      5.70 o 
   4  11   7       15.83       17.33      4.57 o 
   5  11   7       76.54       83.41      6.01 o 
  -4  12   7        0.81       -3.63      4.63 o 
  -3  12   7       76.54       77.73      5.31 o 
  -2  12   7       22.82       23.41      2.92 o 
  -1  12   7        9.59        5.72      2.48 o 
   0  12   7        7.31       13.23      4.25 o 
   1  12   7        0.01        2.46      4.14 o 
   2  12   7       24.62       18.11      4.69 o 
   3  12   7        3.13        2.04      4.69 o 
   4  12   7        0.61       -3.18      4.53 o 
  -2  13   7       12.47       15.60      3.18 o 
  -1  13   7        4.44        0.13      4.47 o 
   0  13   7       19.54       31.04      4.76 o 
   1  13   7        1.22        5.71      4.98 o 
   2  13   7       82.55       78.19      5.73 o 
  -8   0   8       95.59       92.66      4.33 o 
  -6   0   8      203.65      219.12      5.07 o 
  -4   0   8      364.21      348.62      5.14 o 
  -2   0   8      525.76      550.56      3.78 o 
   0   0   8      779.00      803.92     12.24 o 
   2   0   8      327.36      314.17      4.53 o 
   4   0   8      338.50      328.13     12.36 o 
   6   0   8      111.24      110.90      4.45 o 
   8   0   8       92.97       80.64      4.70 o 
  -9   1   8       65.10       82.88      5.04 o 
  -8   1   8        3.83        5.27      1.88 o 
  -7   1   8       39.93       37.34      2.01 o 
  -6   1   8      643.42      661.61      5.66 o 
  -5   1   8      186.18      190.73      3.08 o 
  -4   1   8      108.89      112.12      2.39 o 
  -3   1   8      229.28      243.45      3.11 o 
  -2   1   8      306.78      296.07      3.87 o 
  -1   1   8      195.01      232.94      1.78 o 
   0   1   8       22.03       27.22      0.88 o 
   1   1   8      105.86      122.97      3.64 o 
   2   1   8      134.38      143.40      3.29 o 
   3   1   8        5.43        4.82      1.70 o 
   4   1   8      121.14      122.91      2.27 o 
   5   1   8       46.18       50.60      4.54 o 
   6   1   8        2.96       -0.30      2.16 o 
   7   1   8       11.03        5.43      2.19 o 
   8   1   8        0.44        4.86      2.52 o 
   9   1   8       30.88       40.54      3.14 o 
  -9   2   8        1.02        1.79      2.44 o 
  -8   2   8        1.36        2.07      2.31 o 
  -7   2   8       62.41       63.79      4.96 o 
  -6   2   8       68.02       71.87      2.10 o 
  -5   2   8      117.42      107.17      4.40 o 
  -4   2   8       51.32       51.56      1.97 o 
  -3   2   8      620.08      671.01     16.26 o 
  -2   2   8     2429.70     2578.21      9.38 o 
  -1   2   8       30.82       34.96      0.99 o 
   0   2   8      765.77      787.77      4.08 o 
   1   2   8     3058.87     3471.55     10.43 o 
   2   2   8        8.05        5.74      1.46 o 
   3   2   8        2.18        0.55      1.73 o 
   4   2   8      250.00      252.91      3.46 o 
   5   2   8       50.26       50.77      3.34 o 
   6   2   8        6.80        6.38      2.17 o 
   7   2   8       49.13       43.50      2.72 o 
   8   2   8        8.84        7.58      2.67 o 
   9   2   8        0.22        2.83      2.66 o 
  -8   3   8      208.16      204.04      6.84 o 
  -7   3   8       10.17       12.32      2.88 o 
  -6   3   8        1.91        0.21      2.04 o 
  -5   3   8        0.69        0.23      3.06 o 
  -4   3   8       67.39       70.83      1.98 o 
  -3   3   8       25.51       20.55      2.49 o 
  -2   3   8        4.99        3.76      1.18 o 
  -1   3   8       24.66       17.07      1.01 o 
   0   3   8      817.39      796.27     21.46 o 
   1   3   8       56.18       69.82      1.48 o 
   2   3   8      358.69      428.23      3.70 o 
   3   3   8      208.34      207.89      2.97 o 
   4   3   8      167.89      169.00      9.68 o 
   5   3   8      155.37      173.94      4.23 o 
   6   3   8        2.15        2.46      2.17 o 
   7   3   8       38.80       37.72      2.75 o 
   8   3   8       23.92       26.86      2.62 o 
  -8   4   8        0.08        0.90      2.39 o 
  -7   4   8        9.00       13.08      2.01 o 
  -6   4   8        2.21        1.61      2.00 o 
  -5   4   8      183.07      187.88      3.20 o 
  -4   4   8       45.88       42.31      3.29 o 
  -3   4   8      125.67      110.04      3.57 o 
  -2   4   8        0.81        0.76      0.93 o 
  -1   4   8      976.63      984.83      3.79 o 
   0   4   8      820.69      848.33      4.44 o 
   1   4   8       65.48       65.63      1.71 o 
   2   4   8      310.26      316.26      3.25 o 
   3   4   8      374.38      398.56      5.65 o 
   4   4   8       90.61       89.50      4.05 o 
   5   4   8     1013.28     1117.11      7.66 o 
   6   4   8       19.20       21.77      4.04 o 
   7   4   8        4.03        3.30      3.62 o 
   8   4   8        6.74        7.80      4.28 o 
  -8   5   8       89.95      101.37      3.99 o 
  -7   5   8       29.42       29.79      2.84 o 
  -6   5   8       30.41       35.21      3.88 o 
  -5   5   8       88.64       75.68      3.93 o 
  -4   5   8       10.29       11.47      3.02 o 
  -3   5   8        5.34        2.74      2.46 o 
  -2   5   8        0.05       -1.62      2.40 o 
  -1   5   8       38.61       43.12      1.50 o 
   0   5   8        5.64        0.50      2.17 o 
   1   5   8      118.20      126.89      2.67 o 
   2   5   8        7.22        7.47      2.18 o 
   3   5   8       22.00       27.54      2.80 o 
   4   5   8       26.44       24.52      2.18 o 
   5   5   8       95.15       98.25      3.25 o 
   6   5   8       12.61       18.29      4.33 o 
   7   5   8       16.97       11.76      3.67 o 
   8   5   8       41.49       48.17      4.80 o 
  -8   6   8        1.95        3.51      2.79 o 
  -7   6   8        7.74        4.63      2.55 o 
  -6   6   8       32.03       34.25      2.97 o 
  -5   6   8       17.77       24.14      3.38 o 
  -4   6   8      398.07      372.55      6.30 o 
  -3   6   8       14.50       16.29      2.58 o 
  -2   6   8     1329.85     1266.49      9.86 o 
  -1   6   8       13.49       14.60      2.68 o 
   0   6   8       37.53       28.84      2.52 o 
   1   6   8        1.01        2.48      2.01 o 
   2   6   8       79.50       77.34      3.09 o 
   3   6   8       24.87       25.02      2.69 o 
   4   6   8       34.17       37.87      2.36 o 
   5   6   8        0.27       -1.82      1.83 o 
   6   6   8       11.70       14.88      4.03 o 
   7   6   8       12.96       13.19      4.48 o 
   8   6   8        3.70        3.24      4.11 o 
  -7   7   8      125.49      137.43      5.06 o 
  -6   7   8       65.26       60.70      3.14 o 
  -5   7   8       64.17       83.10      4.23 o 
  -4   7   8       72.52       72.43      3.74 o 
  -3   7   8       30.18       33.14      3.12 o 
  -2   7   8        4.57       -3.29      3.29 o 
  -1   7   8      386.73      396.69      6.01 o 
   0   7   8       61.05       60.51      3.38 o 
   1   7   8       42.91       43.17      2.73 o 
   2   7   8        0.01        0.75      1.84 o 
   3   7   8       23.50       19.07      2.15 o 
   4   7   8        5.76        4.19      2.13 o 
   5   7   8        0.08       -1.39      2.38 o 
   6   7   8      119.54      121.55      5.20 o 
   7   7   8       51.13       48.24      4.57 o 
  -7   8   8        4.83        3.70      2.83 o 
  -6   8   8        5.94        3.40      2.65 o 
  -5   8   8       44.38       33.59      4.01 o 
  -4   8   8       24.48       32.01      3.17 o 
  -3   8   8       42.16       34.57      3.08 o 
  -2   8   8        5.18        4.46      2.70 o 
  -1   8   8      196.77      186.81      4.66 o 
   0   8   8       46.55       46.18      2.55 o 
   1   8   8        3.63        3.79      1.96 o 
   2   8   8       93.51       97.68      6.74 o 
   3   8   8       17.64       18.91      3.87 o 
   4   8   8      146.82      149.47      5.29 o 
   5   8   8        5.14        7.96      5.17 o 
   6   8   8       66.80       66.25      4.36 o 
   7   8   8        2.67       -0.34      3.77 o 
  -6   9   8       54.76       48.67      3.32 o 
  -5   9   8        0.10        0.85      2.46 o 
  -4   9   8        0.15        0.36      2.19 o 
  -3   9   8        3.43        4.29      2.08 o 
  -2   9   8       21.64       22.48      3.09 o 
  -1   9   8        0.89        0.36      1.96 o 
   0   9   8      197.60      199.85      5.95 o 
   1   9   8       19.97       17.47      3.84 o 
   2   9   8       20.66       18.87      4.18 o 
   3   9   8       19.99       19.39      4.28 o 
   4   9   8        0.19       -1.58      3.83 o 
   5   9   8       82.67       82.14      3.33 o 
   6   9   8       16.82       18.16      4.16 o 
  -5  10   8       49.98       51.38      3.34 o 
  -4  10   8       60.49       62.46      7.47 o 
  -3  10   8      124.33      122.72      3.64 o 
  -2  10   8       34.56       39.80      2.91 o 
  -1  10   8       40.73       38.12      3.97 o 
   0  10   8        8.38        6.34      3.32 o 
   1  10   8       12.69       14.90      4.10 o 
   2  10   8       78.46       94.93      5.25 o 
   3  10   8      148.85      153.49      5.85 o 
   4  10   8       19.48       19.95      3.90 o 
   5  10   8        6.84        7.45      2.54 o 
  -4  11   8        5.55        1.96      4.02 o 
  -3  11   8        0.87       -1.47      3.71 o 
  -2  11   8       43.86       46.25      3.26 o 
  -1  11   8        2.68        1.13      2.59 o 
   0  11   8       95.45      111.11      5.33 o 
   1  11   8        3.63        0.80      4.12 o 
   2  11   8       15.68       10.65      3.68 o 
   3  11   8        2.05        2.03      4.06 o 
   4  11   8       34.86       32.41      4.20 o 
  -3  12   8       31.75       44.40      5.33 o 
  -2  12   8        0.18       -2.57      2.90 o 
  -1  12   8       11.69        9.05      2.85 o 
   0  12   8       10.62       10.78      3.87 o 
   1  12   8      113.97      123.42      5.85 o 
   2  12   8       21.04       17.01      4.91 o 
   3  12   8       63.10       79.81      5.92 o 
  -1  13   8        4.02        3.64      4.03 o 
   0  13   8       37.58       38.87      5.21 o 
   1  13   8        9.76        9.23      4.65 o 
  -7   0   9      219.48      244.33      5.82 o 
  -5   0   9      254.75      260.79      5.16 o 
  -3   0   9      413.28      478.58      5.66 o 
  -1   0   9       64.75       66.67      1.75 o 
   1   0   9     2158.59     2122.06     10.80 o 
   3   0   9     1156.35     1146.37      9.28 o 
   5   0   9       85.23       93.98      3.95 o 
   7   0   9        0.85       -0.64      3.38 o 
  -8   1   9        0.38        1.63      2.13 o 
  -7   1   9        0.91        0.81      1.93 o 
  -6   1   9      140.71      151.74      4.05 o 
  -5   1   9       16.31       15.14      2.71 o 
  -4   1   9      599.68      623.20      4.81 o 
  -3   1   9     1018.41     1024.67     32.07 o 
  -2   1   9     3677.14     3757.71     33.56 o 
  -1   1   9      156.20      144.94      2.25 o 
   0   1   9     1664.59     1776.82      4.89 o 
   1   1   9      933.05      939.91      4.15 o 
   2   1   9       19.47       27.46      2.06 o 
   3   1   9       53.59       57.84      9.46 o 
   4   1   9        3.60        5.09      1.82 o 
   5   1   9       29.34       32.76      2.42 o 
   6   1   9       29.35       27.68      2.42 o 
   7   1   9        6.92        3.87      2.24 o 
   8   1   9       25.55       31.55      4.35 o 
  -8   2   9       72.19       72.74      4.26 o 
  -7   2   9       46.28       44.05      3.83 o 
  -6   2   9      342.35      354.52      4.41 o 
  -5   2   9        0.32        1.56      1.71 o 
  -4   2   9       46.95       48.51      2.55 o 
  -3   2   9        9.60        9.54      1.52 o 
  -2   2   9      195.79      213.50      4.20 o 
  -1   2   9      141.26      115.15      2.09 o 
   0   2   9      812.41      764.06      8.58 o 
   1   2   9        0.08        1.88      1.05 o 
   2   2   9      870.34      860.66      5.27 o 
   3   2   9       27.77       24.76      2.00 o 
   4   2   9     1084.44     1079.95      6.27 o 
   5   2   9      452.96      442.28      6.63 o 
   6   2   9        0.00       -0.16      2.23 o 
   7   2   9       20.07       17.45      3.18 o 
   8   2   9        0.96        7.44      2.71 o 
  -8   3   9        1.74        3.12      2.62 o 
  -7   3   9       11.64       17.63      3.84 o 
  -6   3   9        4.86        3.40      3.26 o 
  -5   3   9      521.94      546.11      7.67 o 
  -4   3   9       33.68       35.56      3.02 o 
  -3   3   9     2069.98     2076.63      7.81 o 
  -2   3   9       29.37       31.11      1.64 o 
  -1   3   9     2845.58     2805.32      7.90 o 
   0   3   9        4.47        2.53      1.38 o 
   1   3   9      164.48      150.19      2.64 o 
   2   3   9      186.88      205.19      7.09 o 
   3   3   9        4.14        8.77      1.47 o 
   4   3   9       12.35       15.62      2.13 o 
   5   3   9      298.49      286.60      4.19 o 
   6   3   9       24.95       26.43      2.41 o 
   7   3   9       42.65       44.18      2.85 o 
   8   3   9        3.32        2.79      4.23 o 
  -8   4   9      106.01      116.81      5.54 o 
  -7   4   9       50.98       50.39      4.27 o 
  -6   4   9       85.66       96.83      4.43 o 
  -5   4   9      117.73      116.69      4.50 o 
  -4   4   9      100.17       95.03      4.14 o 
  -3   4   9       64.13       53.61      3.11 o 
  -2   4   9       74.66       75.39      3.30 o 
  -1   4   9       87.86       93.59      1.51 o 
   0   4   9       16.25       14.38      2.04 o 
   1   4   9        0.72       -0.20      1.31 o 
   2   4   9      310.78      259.18      3.17 o 
   3   4   9      525.32      517.67      6.67 o 
   4   4   9      173.64      159.91      4.75 o 
   5   4   9      402.92      397.20      7.02 o 
   6   4   9      158.87      149.65      5.39 o 
   7   4   9        1.86        1.70      3.91 o 
   8   4   9       13.80       15.04      4.02 o 
  -8   5   9       88.97      101.06      3.99 o 
  -7   5   9       14.91       18.91      2.83 o 
  -6   5   9       14.19       13.21      3.21 o 
  -5   5   9      191.36      200.36      5.27 o 
  -4   5   9      382.30      358.65      6.25 o 
  -3   5   9      309.15      331.71      5.73 o 
  -2   5   9     1346.50     1347.59     10.31 o 
  -1   5   9     1611.26     1561.95     10.75 o 
   0   5   9      615.13      585.91      6.66 o 
   1   5   9      169.79      159.62      2.50 o 
   2   5   9       16.64       16.15      1.72 o 
   3   5   9       13.39        8.90      2.88 o 
   4   5   9       77.38       77.97      3.90 o 
   5   5   9        8.18       11.33      4.67 o 
   6   5   9      293.12      266.77      6.65 o 
   7   5   9        1.48        3.25      4.17 o 
   8   5   9        5.42       -0.60      4.37 o 
  -7   6   9      165.84      183.32      4.63 o 
  -6   6   9       36.49       39.81      3.89 o 
  -5   6   9       14.31       18.06      3.23 o 
  -4   6   9      217.54      206.83      5.18 o 
  -3   6   9       35.39       33.05      3.22 o 
  -2   6   9      268.79      262.09      5.44 o 
  -1   6   9       81.38       86.27      3.92 o 
   0   6   9       22.25       15.77      2.91 o 
   1   6   9      270.88      258.32      4.81 o 
   2   6   9        4.35        2.94      2.39 o 
   3   6   9      297.57      299.05      5.46 o 
   4   6   9       27.68       26.33      5.09 o 
   5   6   9      165.77      165.46      4.49 o 
   6   6   9       29.68       35.53      4.67 o 
   7   6   9        1.45        1.34      3.60 o 
  -7   7   9        1.37        1.34      2.65 o 
  -6   7   9       19.38       18.29      2.88 o 
  -5   7   9       38.86       35.24      3.59 o 
  -4   7   9      309.48      336.01      6.45 o 
  -3   7   9       35.03       31.07      3.15 o 
  -2   7   9      357.12      345.55      6.27 o 
  -1   7   9     2737.84     2761.01     14.89 o 
   0   7   9      567.58      557.22      6.98 o 
   1   7   9       14.26       13.06      2.59 o 
   2   7   9       31.60       27.63      2.87 o 
   3   7   9       10.26       12.99      2.34 o 
   4   7   9       55.29       52.35      3.38 o 
   5   7   9        1.89        1.70      3.45 o 
   6   7   9       36.50       50.90      4.90 o 
   7   7   9       11.36        8.62      4.37 o 
  -6   8   9       60.87       56.94      3.42 o 
  -5   8   9      121.83      117.55      4.93 o 
  -4   8   9      214.16      214.98      5.53 o 
  -3   8   9        5.16        2.25      3.12 o 
  -2   8   9       78.53       79.89      3.86 o 
  -1   8   9        9.50       10.78      2.91 o 
   0   8   9      322.53      334.03      5.63 o 
   1   8   9       77.57       72.33      2.78 o 
   2   8   9      302.04      288.02      4.17 o 
   3   8   9      221.20      209.85      5.94 o 
   4   8   9       37.44       40.41      4.14 o 
   5   8   9        0.19       -2.24      3.00 o 
   6   8   9        2.16        7.30      4.25 o 
  -6   9   9        0.41       -0.22      2.66 o 
  -5   9   9        3.40        1.35      2.43 o 
  -4   9   9      103.64       96.33      4.34 o 
  -3   9   9      227.15      224.74      7.78 o 
  -2   9   9      229.41      241.90      4.12 o 
  -1   9   9       64.01       67.19      4.78 o 
   0   9   9        0.73        0.23      2.15 o 
   1   9   9       30.87       29.44      3.92 o 
   2   9   9       26.89       31.01      4.15 o 
   3   9   9       96.07       88.30      4.77 o 
   4   9   9       26.51       23.91      4.19 o 
   5   9   9       21.11       19.54      3.73 o 
   6   9   9       14.47       15.39      3.66 o 
  -5  10   9       26.27       27.08      2.93 o 
  -4  10   9       35.14       34.00      3.21 o 
  -3  10   9       15.33       15.54      2.07 o 
  -2  10   9        3.96        4.37      2.57 o 
  -1  10   9       18.88       21.99      4.05 o 
   0  10   9       56.56       73.52      5.02 o 
   1  10   9       13.22       13.20      3.82 o 
   2  10   9       79.36       82.02      4.86 o 
   3  10   9       80.77       75.95      5.20 o 
   4  10   9       65.29       70.63      5.14 o 
   5  10   9       27.11       28.05      5.70 o 
  -4  11   9       76.49       97.37      5.79 o 
  -3  11   9      281.21      323.82      8.10 o 
  -2  11   9       37.95       29.73      2.95 o 
  -1  11   9       63.16       61.19      3.30 o 
   0  11   9       12.70        9.17      3.96 o 
   1  11   9       15.14       11.03      3.95 o 
   2  11   9       14.22       12.61      4.18 o 
   3  11   9       13.82       15.85      4.13 o 
   4  11   9        1.30       -0.31      3.82 o 
  -3  12   9        0.49       -2.75      4.77 o 
  -2  12   9        8.49        8.51      2.96 o 
  -1  12   9        4.01       -0.26      2.56 o 
   0  12   9        1.36       -2.15      4.26 o 
   1  12   9       18.05       17.13      4.46 o 
   2  12   9       19.04       21.68      4.99 o 
  -8   0  10        4.31       10.03      2.96 o 
  -6   0  10      236.20      241.03      5.47 o 
  -4   0  10      358.14      337.44      5.44 o 
  -2   0  10     2513.66     2550.48     12.56 o 
   0   0  10      594.40      472.27      5.50 o 
   2   0  10       61.12       58.69      3.22 o 
   4   0  10      263.90      280.23      5.84 o 
   6   0  10        0.03       -0.91      3.13 o 
   8   0  10       43.95       46.04      4.53 o 
  -8   1  10       13.43       17.54      3.69 o 
  -7   1  10        7.17       11.27      2.65 o 
  -6   1  10      366.16      380.95      4.67 o 
  -5   1  10      186.19      194.84      3.37 o 
  -4   1  10       48.15       53.14      2.09 o 
  -3   1  10      194.66      189.14      2.91 o 
  -2   1  10      166.00      171.59      4.70 o 
  -1   1  10      203.77      175.11      2.65 o 
   0   1  10        9.33        7.57      1.26 o 
   1   1  10     2696.92     2642.38     19.19 o 
   2   1  10      501.77      487.31      4.30 o 
   3   1  10      999.28     1005.93      8.88 o 
   4   1  10      657.64      644.74      5.77 o 
   5   1  10      129.92      127.45      2.83 o 
   6   1  10        6.44        4.56      2.16 o 
   7   1  10       13.08        8.94      2.63 o 
   8   1  10        6.69        6.83      3.43 o 
  -8   2  10       19.43       20.01      3.98 o 
  -7   2  10       10.86        8.83      3.11 o 
  -6   2  10       50.39       50.06      3.90 o 
  -5   2  10      314.04      312.36      4.01 o 
  -4   2  10      161.30      156.76      2.84 o 
  -3   2  10     1825.79     1751.40     22.16 o 
  -2   2  10      839.06      809.88     13.51 o 
  -1   2  10      293.16      279.81      3.38 o 
   0   2  10     1041.58     1015.63      4.56 o 
   1   2  10      215.02      221.83      2.33 o 
   2   2  10       82.29       95.97      2.45 o 
   3   2  10       13.49        5.48      2.05 o 
   4   2  10       24.93       28.62      2.15 o 
   5   2  10        0.02        3.81      2.45 o 
   6   2  10        0.98       -0.48      2.22 o 
   7   2  10       55.06       60.51      3.23 o 
   8   2  10        5.11        6.30      2.62 o 
  -8   3  10       33.17       35.73      3.93 o 
  -7   3  10       12.40       11.00      3.71 o 
  -6   3  10      155.09      180.29      5.46 o 
  -5   3  10       38.61       33.69      3.57 o 
  -4   3  10       37.58       33.20      3.19 o 
  -3   3  10       32.01       33.11      2.82 o 
  -2   3  10      158.01      149.66      7.52 o 
  -1   3  10       41.49       34.44      1.33 o 
   0   3  10       86.63       85.32      2.11 o 
   1   3  10       32.30       23.20      2.60 o 
   2   3  10      976.26      957.37      9.45 o 
   3   3  10       25.82       24.26      1.63 o 
   4   3  10      482.54      488.80      4.82 o 
   5   3  10       11.91        9.69      3.59 o 
   6   3  10      224.21      211.40      6.23 o 
   7   3  10        0.22        1.03      3.51 o 
   8   3  10        1.02        1.52      3.87 o 
  -8   4  10        0.05        1.55      4.54 o 
  -7   4  10       72.55       85.00      4.76 o 
  -6   4  10        1.01        1.60      3.04 o 
  -5   4  10      252.27      247.51      5.71 o 
  -4   4  10      563.20      569.56      7.74 o 
  -3   4  10      423.53      408.58      6.42 o 
  -2   4  10      494.99      487.60      6.70 o 
  -1   4  10      446.08      411.77      4.25 o 
   0   4  10       38.46       37.90      1.74 o 
   1   4  10       11.40        8.81      2.13 o 
   2   4  10        0.01        0.96      1.69 o 
   3   4  10       46.16       52.55      3.36 o 
   4   4  10       39.45       38.91      3.65 o 
   5   4  10      102.37      108.65      4.54 o 
   6   4  10        0.12        4.86      2.81 o 
   7   4  10       43.61       42.69      4.38 o 
   8   4  10        9.28        3.62      4.39 o 
  -7   5  10       49.44       49.67      4.94 o 
  -6   5  10       26.26       30.23      3.75 o 
  -5   5  10       91.30       91.27      4.43 o 
  -4   5  10        6.13        6.51      2.90 o 
  -3   5  10       13.20        9.61      2.91 o 
  -2   5  10        4.43        4.48      3.03 o 
  -1   5  10       28.97       29.54      3.38 o 
   0   5  10      717.64      712.40      7.73 o 
   1   5  10      429.69      391.22      3.83 o 
   2   5  10      421.92      410.39      4.10 o 
   3   5  10      496.69      490.24      6.96 o 
   4   5  10      242.06      230.66      5.45 o 
   5   5  10       30.43       22.94      2.44 o 
   6   5  10       38.66       41.70      4.51 o 
   7   5  10       18.97       14.29      3.82 o 
  -7   6  10        1.23       -1.76      3.14 o 
  -6   6  10       32.85       32.12      3.97 o 
  -5   6  10       23.65       25.99      3.47 o 
  -4   6  10      179.94      199.45      5.34 o 
  -3   6  10       47.62       38.90      3.30 o 
  -2   6  10      159.03      160.24      4.80 o 
  -1   6  10       39.52       38.93      3.56 o 
   0   6  10      653.64      632.37      7.65 o 
   1   6  10       18.69       15.53      2.86 o 
   2   6  10        0.04        0.24      2.76 o 
   3   6  10      113.55      102.93      4.18 o 
   4   6  10        0.09        0.28      3.12 o 
   5   6  10        1.35        1.69      2.28 o 
   6   6  10       28.75       30.12      2.94 o 
   7   6  10        7.90        9.33      4.60 o 
  -7   7  10       32.62       36.47      2.97 o 
  -6   7  10        0.32       -3.28      3.28 o 
  -5   7  10       54.51       58.75      3.84 o 
  -4   7  10        6.90        7.05      2.92 o 
  -3   7  10        3.84        0.97      2.82 o 
  -2   7  10       23.68       19.39      3.02 o 
  -1   7  10      187.93      192.34      5.08 o 
   0   7  10      184.33      160.26      4.56 o 
   1   7  10      181.80      190.61      4.77 o 
   2   7  10      201.76      183.52      4.81 o 
   3   7  10      457.27      455.84      6.85 o 
   4   7  10       23.33       23.34      3.86 o 
   5   7  10      151.67      151.82      3.65 o 
   6   7  10       66.90       65.85      4.54 o 
   7   7  10        5.05        3.54      4.25 o 
  -6   8  10        0.80       -2.76      2.76 o 
  -5   8  10       27.28       34.33      4.01 o 
  -4   8  10       30.25       26.38      3.53 o 
  -3   8  10      142.69      134.09      4.98 o 
  -2   8  10      180.57      187.43      5.18 o 
  -1   8  10       21.15       14.95      3.18 o 
   0   8  10       10.38        7.60      2.92 o 
   1   8  10       26.37       25.07      3.28 o 
   2   8  10       10.89       13.48      2.22 o 
   3   8  10        1.43        3.72      2.20 o 
   4   8  10       14.42       19.70      4.02 o 
   5   8  10        7.27        6.12      3.49 o 
   6   8  10       40.20       44.99      4.76 o 
  -5   9  10       36.87       40.00      4.18 o 
  -4   9  10       22.76       16.84      3.58 o 
  -3   9  10        0.00       -1.93      3.25 o 
  -2   9  10       38.77       40.51      3.66 o 
  -1   9  10        0.49        0.81      2.20 o 
   0   9  10       43.34       47.95      2.67 o 
   1   9  10        8.68       10.98      3.56 o 
   2   9  10       28.57       31.35      4.14 o 
   3   9  10       10.72       15.61      3.81 o 
   4   9  10      108.19      102.79      5.25 o 
   5   9  10       55.32       52.08      4.17 o 
  -5  10  10        0.05       -2.07      2.54 o 
  -4  10  10       21.83       18.59      3.13 o 
  -3  10  10       66.31       77.53      3.31 o 
  -2  10  10        0.09        3.98      2.62 o 
  -1  10  10      203.77      222.34      6.72 o 
   0  10  10        0.02        0.42      4.14 o 
   1  10  10       28.13       33.08      4.20 o 
   2  10  10        5.14        7.46      3.77 o 
   3  10  10        7.70        8.44      4.22 o 
   4  10  10        0.13        2.42      3.97 o 
  -3  11  10        6.97        8.12      4.78 o 
  -2  11  10        1.26        1.68      2.63 o 
  -1  11  10        1.53        0.56      3.59 o 
   0  11  10        2.18        0.57      3.88 o 
   1  11  10        6.72        6.48      4.15 o 
   2  11  10      141.74      143.58      6.11 o 
   3  11  10       12.70       20.47      4.61 o 
  -1  12  10       32.36       39.68      5.00 o 
   0  12  10        0.66       -1.56      4.05 o 
   1  12  10        0.22       -0.31      3.92 o 
  -7   0  11       96.65       97.88      4.35 o 
  -5   0  11      146.98      143.63      4.58 o 
  -3   0  11     1024.20     1031.85      8.98 o 
  -1   0  11        7.16       -1.03      2.44 o 
   1   0  11        8.31       19.05      2.56 o 
   3   0  11      314.66      323.97      5.95 o 
   5   0  11      139.96      134.42      3.43 o 
   7   0  11        8.13        5.99      3.62 o 
  -8   1  11        9.06       12.79      3.56 o 
  -7   1  11       92.08       90.21      3.73 o 
  -6   1  11        5.50        8.70      2.12 o 
  -5   1  11       61.58       63.06      8.28 o 
  -4   1  11       63.42       61.49      2.40 o 
  -3   1  11       89.48       92.43      2.59 o 
  -2   1  11        7.40        7.06      1.70 o 
  -1   1  11       14.54       16.77      1.79 o 
   0   1  11        0.05       -1.13      1.62 o 
   1   1  11       79.45       89.55      2.43 o 
   2   1  11       85.85       84.15      3.36 o 
   3   1  11       29.75       26.73      2.50 o 
   4   1  11      126.44      126.83      3.46 o 
   5   1  11       28.06       31.38      2.21 o 
   6   1  11        0.17        1.13      2.31 o 
   7   1  11        0.52       -0.30      2.38 o 
   8   1  11       33.50       50.93      8.32 o 
  -8   2  11        7.80        8.83      3.32 o 
  -7   2  11       12.26        8.90      3.53 o 
  -6   2  11        0.54        2.98      2.91 o 
  -5   2  11       10.95       10.17      2.05 o 
  -4   2  11      116.43      101.40      3.52 o 
  -3   2  11        7.13        6.00      1.78 o 
  -2   2  11       33.02       35.84      2.85 o 
  -1   2  11      105.91      108.95      2.34 o 
   0   2  11      161.58      151.10      5.23 o 
   1   2  11      130.03      140.74      2.71 o 
   2   2  11      124.22      123.35      2.75 o 
   3   2  11      199.40      197.99      4.60 o 
   4   2  11      382.91      393.31      7.55 o 
   5   2  11       85.22       97.57      3.25 o 
   6   2  11       11.78       11.60      3.99 o 
   7   2  11       34.48       33.07      2.83 o 
   8   2  11       15.93       10.21      2.72 o 
  -8   3  11       20.62       18.44      4.27 o 
  -7   3  11      106.13      113.40      5.11 o 
  -6   3  11        0.03       -0.62      2.98 o 
  -5   3  11        9.46        5.99      3.13 o 
  -4   3  11       18.61       21.45      3.44 o 
  -3   3  11       95.17       80.45      3.81 o 
  -2   3  11      208.20      188.38      7.57 o 
  -1   3  11       18.53       16.74      1.69 o 
   0   3  11       72.88       72.95      2.16 o 
   1   3  11        0.92       -0.10      1.71 o 
   2   3  11       10.45        9.85      1.90 o 
   3   3  11      238.90      224.32      8.24 o 
   4   3  11      189.07      177.07      7.21 o 
   5   3  11        1.82        4.59      3.32 o 
   6   3  11        5.50       11.68      2.79 o 
   7   3  11        2.76        3.47      3.97 o 
  -7   4  11        0.86        3.67      3.70 o 
  -6   4  11       41.85       41.92      4.07 o 
  -5   4  11       43.80       44.99      3.89 o 
  -4   4  11      265.12      284.19      5.99 o 
  -3   4  11       19.83       20.09      3.08 o 
  -2   4  11      243.45      251.10      5.46 o 
  -1   4  11      737.97      681.03      7.77 o 
   0   4  11      278.97      291.18      5.38 o 
   1   4  11      121.11      124.02      3.27 o 
   2   4  11       54.25       51.92      2.25 o 
   3   4  11        8.86       11.89      2.27 o 
   4   4  11      139.00      144.61      4.86 o 
   5   4  11       52.88       45.68      3.86 o 
   6   4  11       80.43       84.34      3.50 o 
   7   4  11        9.25        5.16      4.44 o 
  -7   5  11       77.04       81.79      5.09 o 
  -6   5  11        1.49        1.85      3.14 o 
  -5   5  11        6.45       10.74      3.01 o 
  -4   5  11      144.58      134.95      4.76 o 
  -3   5  11       21.50       19.27      3.36 o 
  -2   5  11       12.05        7.43      3.19 o 
  -1   5  11       52.88       51.76      3.55 o 
   0   5  11       60.58       74.47      3.73 o 
   1   5  11        0.59        0.71      2.63 o 
   2   5  11       12.86       13.09      1.90 o 
   3   5  11        2.14        2.55      3.09 o 
   4   5  11        4.19        2.33      3.32 o 
   5   5  11       26.34       17.25      3.65 o 
   6   5  11        4.76        9.75      2.91 o 
   7   5  11       34.54       40.17      4.76 o 
  -7   6  11        1.94        3.78      3.84 o 
  -6   6  11       22.46       16.80      3.68 o 
  -5   6  11        6.27        7.94      2.85 o 
  -4   6  11       15.21       20.13      3.12 o 
  -3   6  11       67.38       62.83      3.76 o 
  -2   6  11        7.25        5.35      2.87 o 
  -1   6  11      310.58      294.63      5.81 o 
   0   6  11       47.30       41.00      3.41 o 
   1   6  11       77.92       75.97      3.83 o 
   2   6  11       25.44       30.57      3.41 o 
   3   6  11      196.26      210.50      5.37 o 
   4   6  11       62.79       77.88      4.08 o 
   5   6  11       54.13       50.62      2.86 o 
   6   6  11        7.92       10.21      2.71 o 
   7   6  11       28.55       26.91      4.85 o 
  -6   7  11       36.70       37.79      3.83 o 
  -5   7  11       53.48       58.22      4.04 o 
  -4   7  11       49.58       39.37      3.74 o 
  -3   7  11        3.96        1.66      3.25 o 
  -2   7  11        8.65        7.56      3.12 o 
  -1   7  11       25.49       24.88      3.31 o 
   0   7  11        9.99       10.11      3.31 o 
   1   7  11        0.01       -2.83      2.84 o 
   2   7  11       42.39       39.19      3.53 o 
   3   7  11        2.95       13.10      3.45 o 
   4   7  11       24.94       21.84      2.51 o 
   5   7  11        6.45        4.74      2.38 o 
   6   7  11        7.74       10.64      3.75 o 
  -6   8  11        0.13       -2.11      3.67 o 
  -5   8  11       61.89       67.05      4.57 o 
  -4   8  11        0.66       -3.69      3.69 o 
  -3   8  11      137.95      136.44      5.07 o 
  -2   8  11       52.18       46.61      3.86 o 
  -1   8  11       13.07       17.92      3.40 o 
   0   8  11       65.81       59.68      3.81 o 
   1   8  11       39.01       33.75      3.61 o 
   2   8  11       83.85       71.00      3.77 o 
   3   8  11       13.20       22.03      2.56 o 
   4   8  11        1.66        1.48      3.68 o 
   5   8  11        5.55        7.67      3.47 o 
   6   8  11        3.68       10.70      3.95 o 
  -5   9  11       31.51       29.54      3.42 o 
  -4   9  11       34.15       31.47      4.33 o 
  -3   9  11        8.25        2.49      3.97 o 
  -2   9  11        7.33       11.89      3.59 o 
  -1   9  11        7.82        4.10      3.07 o 
   0   9  11       44.28       53.66      3.80 o 
   1   9  11       33.79       28.65      2.65 o 
   2   9  11        0.07       -0.74      4.04 o 
   3   9  11        0.00        0.22      3.60 o 
   4   9  11        5.47        5.10      4.17 o 
   5   9  11       17.91       16.97      3.80 o 
  -4  10  11       12.92        3.07      4.43 o 
  -3  10  11       25.91       30.90      3.05 o 
  -2  10  11       43.02       54.80      4.80 o 
  -1  10  11       13.67       13.57      2.59 o 
   0  10  11        3.84        1.88      3.64 o 
   1  10  11        0.77        1.68      4.55 o 
   2  10  11       12.70       14.36      4.69 o 
   3  10  11       27.08       35.58      4.30 o 
   4  10  11       17.19       25.42      4.18 o 
  -3  11  11        5.78        1.02      4.13 o 
  -2  11  11        1.90        6.44      4.40 o 
  -1  11  11       26.40       34.32      4.97 o 
   0  11  11        8.24        8.08      3.93 o 
   1  11  11        9.11        6.21      4.69 o 
   2  11  11       26.48       26.94      4.77 o 
   3  11  11        0.22       -2.45      4.71 o 
  -6   0  12        4.78        5.65      2.75 o 
  -4   0  12      106.72      110.78      4.15 o 
  -2   0  12      733.91      744.12      7.79 o 
   0   0  12      100.15       93.82      3.56 o 
   2   0  12     1067.56     1118.19      9.79 o 
   4   0  12      943.84      944.07     10.19 o 
   6   0  12        0.13       -0.72      3.39 o 
  -7   1  12        1.41        0.38      3.27 o 
  -6   1  12      137.85      136.25      4.86 o 
  -5   1  12       51.00       46.59      3.32 o 
  -4   1  12       29.33       26.98      2.09 o 
  -3   1  12      599.62      611.72      7.05 o 
  -2   1  12      493.38      473.30      6.12 o 
  -1   1  12      751.84      780.18      7.02 o 
   0   1  12        0.75       -0.68      1.76 o 
   1   1  12       29.57       29.85      3.20 o 
   2   1  12      129.91      143.23      5.00 o 
   3   1  12        5.44        1.72      2.32 o 
   4   1  12        9.70       16.93      3.43 o 
   5   1  12       73.53       81.87      2.64 o 
   6   1  12        0.11        1.21      2.66 o 
   7   1  12       27.16       27.59      2.94 o 
  -7   2  12        4.95        2.11      3.25 o 
  -6   2  12       56.91       66.83      4.23 o 
  -5   2  12      115.68      118.25      4.48 o 
  -4   2  12      142.95      151.57      3.18 o 
  -3   2  12      129.20      129.12      2.86 o 
  -2   2  12        3.70        6.82      1.84 o 
  -1   2  12       57.17       54.48      4.90 o 
   0   2  12      179.27      167.28      2.94 o 
   1   2  12      147.92      131.42      3.33 o 
   2   2  12        5.84        6.26      2.05 o 
   3   2  12      534.41      544.96     33.45 o 
   4   2  12        1.91        4.26      1.92 o 
   5   2  12      365.47      361.75     13.90 o 
   6   2  12       31.37       25.62      5.29 o 
   7   2  12       19.89       22.66      3.80 o 
  -7   3  12        1.72        0.49      3.50 o 
  -6   3  12        7.30        2.22      3.68 o 
  -5   3  12        0.37        1.35      3.04 o 
  -4   3  12      374.64      355.42      6.46 o 
  -3   3  12        1.93        3.70      3.17 o 
  -2   3  12      643.01      646.57     15.51 o 
  -1   3  12      349.55      367.05      7.21 o 
   0   3  12      267.32      268.50      3.49 o 
   1   3  12       74.00       83.25      3.99 o 
   2   3  12       32.24       36.44      2.35 o 
   3   3  12        5.85        8.84      2.30 o 
   4   3  12        0.19       -0.26      2.53 o 
   5   3  12      101.24       91.36      4.66 o 
   6   3  12      208.05      198.10      5.80 o 
   7   3  12        4.73        1.42      4.13 o 
  -7   4  12      213.49      238.66      7.11 o 
  -6   4  12       10.56       10.68      3.49 o 
  -5   4  12        8.66       12.29      3.05 o 
  -4   4  12       81.79       75.14      3.96 o 
  -3   4  12        9.76       11.19      3.20 o 
  -2   4  12       31.69       27.84      3.41 o 
  -1   4  12       10.28       14.48      3.31 o 
   0   4  12      114.04       97.29      2.59 o 
   1   4  12       52.37       48.09      2.23 o 
   2   4  12       31.22       28.42      2.18 o 
   3   4  12      307.26      294.79      6.23 o 
   4   4  12       58.55       54.39      4.33 o 
   5   4  12       33.93       32.61      3.90 o 
   6   4  12        1.98        4.98      2.70 o 
   7   4  12        0.12        0.39      4.36 o 
  -7   5  12       14.44       12.50      3.80 o 
  -6   5  12       22.48       17.18      4.10 o 
  -5   5  12        0.19        0.19      3.27 o 
  -4   5  12      182.95      189.18      5.52 o 
  -3   5  12      135.76      137.67      4.90 o 
  -2   5  12        0.45       -1.49      3.16 o 
  -1   5  12      913.30      931.94      9.52 o 
   0   5  12      485.11      497.44      7.17 o 
   1   5  12      130.16      135.88      4.55 o 
   2   5  12      106.46      109.72      4.50 o 
   3   5  12        2.98        5.88      2.77 o 
   4   5  12       15.94       14.14      3.50 o 
   5   5  12        5.43        3.22      3.83 o 
   6   5  12       14.48       19.78      3.08 o 
  -6   6  12      118.72      108.86      5.07 o 
  -5   6  12       66.28       59.59      4.05 o 
  -4   6  12      109.35      100.73      4.60 o 
  -3   6  12        0.65       -0.72      3.02 o 
  -2   6  12       41.54       39.64      3.63 o 
  -1   6  12      105.65      115.76      4.52 o 
   0   6  12      118.97      109.32      4.39 o 
   1   6  12       19.12       16.19      3.20 o 
   2   6  12      425.42      407.14      6.90 o 
   3   6  12       19.12       28.79      3.72 o 
   4   6  12      115.40      114.00      4.83 o 
   5   6  12        4.91        4.02      2.33 o 
   6   6  12       10.30       10.80      2.85 o 
  -6   7  12        9.75        3.40      3.05 o 
  -5   7  12       99.66       92.64      4.73 o 
  -4   7  12       64.55       57.43      4.22 o 
  -3   7  12      318.42      336.72      7.12 o 
  -2   7  12       84.07       79.64      4.44 o 
  -1   7  12      259.80      267.64      5.92 o 
   0   7  12      144.22      127.75      4.69 o 
   1   7  12       26.76       28.49      3.44 o 
   2   7  12        0.19        2.27      3.18 o 
   3   7  12       17.95       18.71      3.62 o 
   4   7  12        5.00        4.60      2.44 o 
   5   7  12        8.48        4.11      2.40 o 
   6   7  12       50.69       52.66      4.71 o 
  -5   8  12       23.71       14.98      4.09 o 
  -4   8  12      139.14      157.95      5.55 o 
  -3   8  12      116.12      110.43      5.21 o 
  -2   8  12       10.10       11.27      3.96 o 
  -1   8  12       37.57       33.48      3.89 o 
   0   8  12        4.69        0.90      3.02 o 
   1   8  12       66.74       60.78      4.15 o 
   2   8  12       16.35       21.05      3.64 o 
   3   8  12      109.20      104.29      6.47 o 
   4   8  12       41.27       41.53      4.15 o 
   5   8  12       33.79       33.78      3.92 o 
  -4   9  12       88.88      109.90      5.80 o 
  -3   9  12      140.66      147.35      5.53 o 
  -2   9  12      331.46      341.20      7.25 o 
  -1   9  12        0.32        3.96      3.31 o 
   0   9  12       45.08       46.60      3.86 o 
   1   9  12       25.70       26.52      3.88 o 
   2   9  12        0.37       -0.36      3.62 o 
   3   9  12       11.28       11.29      4.42 o 
   4   9  12        2.84        3.62      3.86 o 
  -3  10  12       65.51       68.34      6.56 o 
  -2  10  12       11.99       11.72      2.72 o 
  -1  10  12        1.08       -0.88      2.70 o 
   0  10  12        0.02       -4.44      4.44 o 
   1  10  12       70.77       84.80      5.35 o 
   2  10  12        1.53       -0.56      3.78 o 
   3  10  12       73.40       83.60      5.93 o 
  -1  11  12        3.02        6.46      4.30 o 
   0  11  12       53.37       66.34      5.71 o 
   1  11  12        2.08        2.31      3.98 o 
  -7   0  13        1.22       -0.91      2.88 o 
  -5   0  13      192.84      196.48      5.24 o 
  -3   0  13      535.29      510.04      7.08 o 
  -1   0  13      804.57      752.87      8.01 o 
   1   0  13        0.34        0.68      2.77 o 
   3   0  13        0.00       -2.78      3.22 o 
   5   0  13       11.25       19.96      2.71 o 
   7   0  13       38.01       45.31      4.44 o 
  -7   1  13       12.48        9.65      2.84 o 
  -6   1  13       28.80       25.78      3.46 o 
  -5   1  13       78.05       75.16      5.05 o 
  -4   1  13       98.98       96.89      2.94 o 
  -3   1  13        2.96        2.84      1.93 o 
  -2   1  13        3.09        3.49      1.99 o 
  -1   1  13        7.26        4.54      1.85 o 
   0   1  13      278.96      248.70      6.14 o 
   1   1  13      100.37       99.78      2.72 o 
   2   1  13      789.63      759.01      6.02 o 
   3   1  13       37.20       29.60      2.49 o 
   4   1  13      155.38      165.36      5.65 o 
   5   1  13      250.53      246.68      3.72 o 
   6   1  13       30.72       30.39      3.52 o 
   7   1  13        0.30        0.33      2.73 o 
  -7   2  13       13.22       10.99      3.62 o 
  -6   2  13        9.60       10.42      3.10 o 
  -4   2  13      184.83      187.51     13.94 o 
  -3   2  13       65.97       64.16      2.48 o 
  -2   2  13      705.38      706.34     13.26 o 
  -1   2  13      210.14      204.55      3.31 o 
   0   2  13       20.74       16.40      2.40 o 
   1   2  13      252.91      256.44      3.75 o 
   2   2  13        0.02       -0.21      2.26 o 
   3   2  13        5.78        2.58      2.31 o 
   4   2  13       49.14       57.85      3.57 o 
   5   2  13        2.04        6.65      4.02 o 
   6   2  13       36.16       33.43      3.71 o 
   7   2  13       11.26        7.99      3.90 o 
  -7   3  13       24.32       24.89      4.34 o 
  -6   3  13        7.96        6.72      3.22 o 
  -5   3  13      101.71       93.75      4.60 o 
  -4   3  13        1.04        0.00      3.38 o 
  -3   3  13       13.81       14.42      3.45 o 
  -2   3  13       29.18       29.65      3.55 o 
  -1   3  13      134.73      130.51      7.39 o 
   0   3  13      163.83      145.17      2.95 o 
   1   3  13      963.40      918.77      6.36 o 
   2   3  13       13.27        9.78      2.15 o 
   3   3  13      575.59      571.72      5.66 o 
   4   3  13        3.50        2.31      2.42 o 
   5   3  13        0.78       -1.18      3.97 o 
   6   3  13        3.18        4.65      2.86 o 
   7   3  13        0.01       -2.76      4.14 o 
  -6   4  13        2.48       -1.67      3.21 o 
  -5   4  13       11.77        8.56      3.49 o 
  -4   4  13      236.90      250.14      6.18 o 
  -3   4  13       21.70       19.57      3.47 o 
  -2   4  13       23.95       23.44      3.21 o 
  -1   4  13       90.03       88.67      4.06 o 
   0   4  13      698.73      657.91      8.18 o 
   1   4  13       36.62       32.91      2.22 o 
   2   4  13      147.75      149.43      3.39 o 
   3   4  13        4.50        8.78      2.44 o 
   4   4  13       16.81       14.33      3.69 o 
   5   4  13        5.89        6.55      4.01 o 
   6   4  13       16.90       25.25      3.16 o 
  -6   5  13      100.00       99.97      5.69 o 
  -5   5  13       89.26       90.72      5.15 o 
  -4   5  13        4.11        5.23      3.81 o 
  -3   5  13        9.21        8.37      3.40 o 
  -2   5  13       24.08       20.17      3.18 o 
  -1   5  13        1.24        5.37      3.28 o 
   0   5  13      152.96      129.14      4.84 o 
   1   5  13        9.16       11.01      3.59 o 
   2   5  13      319.41      310.94      6.37 o 
   3   5  13      273.69      266.62      4.16 o 
   4   5  13       67.69       64.81      4.57 o 
   5   5  13       73.62       70.50      4.68 o 
   6   5  13        3.74        2.19      2.80 o 
  -6   6  13        4.68       -0.23      3.42 o 
  -5   6  13       63.39       53.89      4.33 o 
  -4   6  13       17.21       16.37      3.61 o 
  -3   6  13      187.47      201.98      5.97 o 
  -2   6  13       87.76       92.34      4.48 o 
  -1   6  13       20.23       15.98      3.57 o 
   0   6  13       47.90       35.13      3.96 o 
   1   6  13      105.60      105.47      4.58 o 
   2   6  13       29.20       35.06      3.80 o 
   3   6  13       10.85       18.96      3.90 o 
   4   6  13       17.01       19.91      3.60 o 
   5   6  13        5.97        1.80      3.98 o 
   6   6  13        0.03        1.40      3.08 o 
  -5   7  13       18.22        8.16      3.59 o 
  -4   7  13       87.47       93.87      5.26 o 
  -3   7  13       18.90       17.95      4.08 o 
  -2   7  13       52.65       46.45      4.22 o 
  -1   7  13       14.33        6.90      3.34 o 
   0   7  13       51.87       44.97      3.82 o 
   1   7  13       69.37       60.30      4.19 o 
   2   7  13      116.87      117.37      4.83 o 
   3   7  13       99.03       85.67      4.76 o 
   4   7  13      170.49      160.19      5.43 o 
   5   7  13       24.15       26.59      2.79 o 
  -4   8  13       13.97       17.86      4.29 o 
  -3   8  13       67.88       81.88      5.04 o 
  -2   8  13       38.06       43.57      4.63 o 
  -1   8  13      400.10      407.83      7.69 o 
   0   8  13      102.85       98.54      4.85 o 
   1   8  13       60.74       67.40      4.56 o 
   2   8  13        8.39        4.78      3.39 o 
   3   8  13       70.33       75.74      4.52 o 
   4   8  13       13.36       13.41      2.67 o 
  -4   9  13        1.24       -2.37      3.79 o 
  -3   9  13       86.33      105.63      5.80 o 
  -2   9  13        3.23        3.41      4.08 o 
  -1   9  13        0.61       -0.08      3.87 o 
   0   9  13        5.50        1.81      3.44 o 
   1   9  13      129.59      139.93      5.38 o 
   2   9  13       13.46        8.25      3.19 o 
   3   9  13       45.49       62.44      5.29 o 
  -2  10  13      126.93      137.97      5.69 o 
  -1  10  13        2.42        4.72      2.91 o 
   0  10  13       23.63       28.75      4.59 o 
   1  10  13        1.52        2.68      4.71 o 
   2  10  13       50.53       52.74      5.62 o 
  -6   0  14      107.30       92.15      4.41 o 
  -4   0  14       10.16        2.91      3.07 o 
  -2   0  14       65.89       62.59      3.48 o 
   0   0  14      144.61      143.79      4.48 o 
   2   0  14      225.75      231.30      5.49 o 
   4   0  14       22.63       21.82      3.49 o 
   6   0  14       24.41       21.38      3.80 o 
  -6   1  14       35.78       32.40      3.61 o 
  -5   1  14       62.22       63.63      2.97 o 
  -4   1  14        5.85        2.72      2.04 o 
  -3   1  14      156.07      156.11      3.33 o 
  -2   1  14       56.16       49.15      2.48 o 
  -1   1  14       20.54       18.63      2.03 o 
   0   1  14       13.20       12.85      2.01 o 
   1   1  14       24.02       23.52      3.56 o 
   2   1  14        4.08        4.17      2.35 o 
   3   1  14        5.28       -0.12      2.29 o 
   4   1  14       32.36       28.61      2.74 o 
   5   1  14       27.47       38.00      2.88 o 
   6   1  14        0.69        0.87      2.14 o 
  -6   2  14       14.53        5.07      3.99 o 
  -5   2  14       22.31       19.51      3.72 o 
  -4   2  14       26.69       21.46      3.54 o 
  -3   2  14        8.50        4.53      2.03 o 
  -2   2  14       50.57       50.98      2.41 o 
  -1   2  14      180.43      183.80      3.97 o 
   0   2  14        3.17        2.40      1.94 o 
   1   2  14        0.10        0.10      2.08 o 
   2   2  14      111.86      111.55      3.18 o 
   3   2  14        9.37        8.84      2.45 o 
   4   2  14       70.06       66.24      3.10 o 
   5   2  14       59.22       58.94      6.20 o 
   6   2  14        1.14        0.41      2.71 o 
  -6   3  14       55.25       59.26      4.62 o 
  -5   3  14        7.67        6.02      3.85 o 
  -4   3  14       26.99       24.04      4.03 o 
  -3   3  14        6.08        6.20      3.52 o 
  -2   3  14       39.86       41.19      3.56 o 
  -1   3  14        9.93        9.63      2.02 o 
   0   3  14       26.23       26.35      2.25 o 
   1   3  14      123.89      119.03      3.09 o 
   2   3  14       48.59       44.90      2.62 o 
   3   3  14       14.81       11.51      2.34 o 
   4   3  14       23.22       17.51      2.47 o 
   5   3  14       40.56       35.19      3.93 o 
   6   3  14       29.45       30.87      3.16 o 
  -6   4  14        2.24       -4.04      4.04 o 
  -5   4  14       21.89       16.49      4.22 o 
  -4   4  14        0.25       -1.85      3.62 o 
  -3   4  14        5.93        8.19      3.20 o 
  -2   4  14       48.78       49.47      4.06 o 
  -1   4  14        9.88       11.73      3.08 o 
   0   4  14      113.22       98.79      4.51 o 
   1   4  14       33.41       33.05      2.89 o 
   2   4  14        2.56        4.24      3.93 o 
   3   4  14      118.32      123.33      3.39 o 
   4   4  14        0.74        0.68      2.42 o 
   5   4  14       18.73       18.57      3.70 o 
   6   4  14        2.49        1.73      3.04 o 
  -6   5  14       42.57       35.42      5.23 o 
  -5   5  14        6.69        5.19      4.36 o 
  -4   5  14        0.01       -0.10      3.98 o 
  -3   5  14       49.28       42.44      3.86 o 
  -2   5  14        0.01        0.26      3.49 o 
  -1   5  14       23.12       24.92      3.67 o 
   0   5  14        3.24        1.22      3.31 o 
   1   5  14       13.03       10.82      3.71 o 
   2   5  14       62.96       71.72      4.31 o 
   3   5  14       43.70       45.11      4.14 o 
   4   5  14        2.00        5.48      4.00 o 
   5   5  14        1.15       -3.10      3.95 o 
  -5   6  14       28.68       24.85      4.02 o 
  -4   6  14       17.77       15.93      4.01 o 
  -3   6  14       69.40       78.35      4.87 o 
  -2   6  14        0.48       -0.54      3.76 o 
  -1   6  14      223.73      215.19      6.05 o 
   0   6  14        2.39       -2.10      3.27 o 
   1   6  14       16.87       12.98      3.62 o 
   2   6  14        1.51        4.01      3.73 o 
   3   6  14       14.84       27.24      3.77 o 
   4   6  14       40.25       39.75      3.90 o 
   5   6  14       29.43       33.07      3.90 o 
  -5   7  14        5.29        2.63      4.18 o 
  -4   7  14       30.32       32.23      4.85 o 
  -3   7  14       13.09        6.59      3.54 o 
  -2   7  14        0.13       -0.22      3.37 o 
  -1   7  14        2.19        6.96      3.49 o 
   0   7  14       37.35       37.71      4.10 o 
   1   7  14       21.22       20.00      3.95 o 
   2   7  14       10.93       15.55      4.10 o 
   3   7  14        1.50       11.97      3.63 o 
   4   7  14       19.28       17.32      3.57 o 
  -4   8  14       34.01       38.09      5.09 o 
  -3   8  14        0.69        0.55      4.03 o 
  -2   8  14       65.38       57.63      4.59 o 
  -1   8  14       46.10       43.01      4.64 o 
   0   8  14        0.84        1.48      3.29 o 
   1   8  14       24.41       25.07      4.07 o 
   2   8  14       75.16       66.90      4.40 o 
   3   8  14        4.02       12.10      3.44 o 
   4   8  14       15.82       23.50      3.01 o 
  -3   9  14       23.79       25.03      4.40 o 
  -2   9  14        0.03       -0.75      3.89 o 
  -1   9  14       32.84       36.52      4.53 o 
   0   9  14       11.21        6.52      3.85 o 
   1   9  14       20.27       22.51      4.21 o 
   2   9  14       30.69       39.59      4.47 o 
  -5   0  15       32.81       32.36      3.63 o 
  -3   0  15      324.33      369.89      6.78 o 
  -1   0  15       58.33       55.85      3.40 o 
   1   0  15        2.91        2.95      2.95 o 
   3   0  15       58.34       50.11      3.99 o 
   5   0  15      136.68      144.45      4.03 o 
  -6   1  15        0.22       -4.03      4.03 o 
  -5   1  15        4.93        5.33      3.57 o 
  -4   1  15        2.43        2.35      2.15 o 
  -3   1  15        1.46        2.68      2.17 o 
  -2   1  15      258.27      265.33      4.19 o 
  -1   1  15       22.96       20.44      2.27 o 
   0   1  15      113.01      114.41      3.08 o 
   1   1  15        3.72        4.14      2.14 o 
   2   1  15       57.34       57.84      4.07 o 
   3   1  15        3.69        2.83      2.44 o 
   4   1  15       16.36       17.04      2.50 o 
   5   1  15       59.17       69.49      3.44 o 
   6   1  15       34.11       33.18      3.34 o 
  -6   2  15        0.20       -3.46      4.05 o 
  -5   2  15       42.01       51.54      4.15 o 
  -4   2  15      106.59      115.46      4.81 o 
  -3   2  15      164.63      162.55      5.27 o 
  -2   2  15      373.05      375.28     17.27 o 
  -1   2  15       46.53       45.04      2.59 o 
   0   2  15        4.36        6.61      2.26 o 
   1   2  15      105.76      105.96      3.17 o 
   2   2  15       22.28       22.52      2.58 o 
   3   2  15       38.67       35.90      6.29 o 
   4   2  15       52.78       56.02      3.20 o 
   5   2  15        0.08        0.86      2.55 o 
   6   2  15        7.80        5.86      2.92 o 
  -6   3  15        1.29       -1.58      4.33 o 
  -5   3  15        0.29       -3.58      4.18 o 
  -4   3  15        3.71        4.38      3.92 o 
  -3   3  15       58.91       60.59      4.14 o 
  -2   3  15       22.97       23.27      3.75 o 
  -1   3  15      284.78      297.84      6.50 o 
   0   3  15       44.64       43.80      4.21 o 
   1   3  15      150.77      153.54      3.42 o 
   2   3  15        0.06        1.59      2.25 o 
   3   3  15       31.33       31.65      2.80 o 
   4   3  15       18.46       20.72      2.82 o 
   5   3  15        0.05       -3.32      3.99 o 
  -5   4  15        3.02        3.76      4.28 o 
  -4   4  15      231.82      254.58      6.77 o 
  -3   4  15       61.44       64.21      4.40 o 
  -2   4  15       47.20       52.30      3.98 o 
  -1   4  15       11.03        5.58      3.27 o 
   0   4  15       11.54        4.66      3.68 o 
   1   4  15        1.13        2.08      3.59 o 
   2   4  15      131.70      135.07      3.61 o 
   3   4  15        1.31        1.25      2.29 o 
   4   4  15       74.99       77.80      3.27 o 
   5   4  15       10.31        0.00      3.88 o 
  -5   5  15       77.22       82.52      5.75 o 
  -4   5  15        8.70        6.91      4.09 o 
  -3   5  15       98.42      106.05      5.21 o 
  -2   5  15       15.44       12.61      3.61 o 
  -1   5  15       12.49       11.26      3.97 o 
   0   5  15        2.20        0.35      3.27 o 
   1   5  15       87.39       87.31      4.75 o 
   2   5  15       49.94       48.60      4.49 o 
   3   5  15       16.56       18.11      4.19 o 
   4   5  15        0.29        2.05      4.00 o 
   5   5  15        2.40        0.62      3.97 o 
  -4   6  15        0.21        0.08      4.53 o 
  -3   6  15       70.26       78.53      4.70 o 
  -2   6  15       13.98       14.29      3.53 o 
  -1   6  15       36.63       45.37      4.61 o 
   0   6  15       27.59       15.97      3.72 o 
   1   6  15       18.94       18.95      4.19 o 
   2   6  15        0.67        2.48      3.95 o 
   3   6  15       82.55       84.01      4.85 o 
   4   6  15        2.52        6.24      3.56 o 
  -4   7  15       84.03       90.93      5.30 o 
  -3   7  15       33.51       40.35      4.93 o 
  -2   7  15      108.13      121.10      5.62 o 
  -1   7  15        0.01        0.31      3.62 o 
   0   7  15      284.20      273.88      6.72 o 
   1   7  15        0.22       -2.74      4.03 o 
   2   7  15       42.21       37.01      4.54 o 
   3   7  15        1.17       15.41      3.73 o 
   4   7  15        2.05        3.54      3.20 o 
  -3   8  15       55.11       65.40      5.05 o 
  -2   8  15       12.87       11.70      3.70 o 
  -1   8  15        1.01       -0.33      4.44 o 
   0   8  15        2.05        3.15      4.12 o 
   1   8  15       21.88       26.87      3.89 o 
   2   8  15       15.49       15.51      4.34 o 
  -1   9  15      103.72      106.03      5.67 o 
   0   9  15        0.16       -3.21      4.02 o 
  -4   0  16        5.24        7.41      3.58 o 
  -2   0  16      335.36      338.76      6.55 o 
   0   0  16      479.20      477.42      7.63 o 
   2   0  16        5.69        9.34      2.95 o 
   4   0  16        0.34        0.28      3.39 o 
  -5   1  16       41.02       41.96      4.05 o 
  -4   1  16       28.97       29.13      2.49 o 
  -3   1  16       71.78       77.02      3.04 o 
  -2   1  16        1.63        0.05      2.18 o 
  -1   1  16        0.01        1.01      2.22 o 
   0   1  16        1.17        1.53      2.28 o 
   1   1  16      136.25      132.02      3.65 o 
   2   1  16        0.09        1.84      2.21 o 
   3   1  16       25.78       23.04      2.69 o 
   4   1  16       27.93       23.35      2.58 o 
   5   1  16        3.52        7.06      2.62 o 
  -5   2  16        0.10        1.28      3.43 o 
  -4   2  16        2.45        1.85      3.23 o 
  -3   2  16        8.65        7.41      3.86 o 
  -2   2  16        3.99        4.07      2.19 o 
  -1   2  16      411.39      392.84      7.86 o 
   0   2  16       82.22       84.98      3.08 o 
   1   2  16      110.57      126.88      5.18 o 
   2   2  16       87.24       89.19      7.66 o 
   3   2  16       16.94       15.81      2.60 o 
   4   2  16        1.62        4.37      3.45 o 
   5   2  16        0.19        1.61      2.65 o 
  -5   3  16       15.33       14.46      4.52 o 
  -4   3  16       77.59       80.44      5.00 o 
  -3   3  16        8.67        7.37      3.64 o 
  -2   3  16       14.30       14.08      3.36 o 
  -1   3  16        0.15       -0.49      3.48 o 
   0   3  16        7.01        4.82      2.10 o 
   1   3  16       20.83       22.48      2.63 o 
   2   3  16      188.63      174.40      3.77 o 
   3   3  16       52.46       51.18      3.08 o 
   4   3  16       97.88      106.76      8.85 o 
   5   3  16        0.47       -4.23      4.23 o 
  -5   4  16       13.69        8.01      4.69 o 
  -4   4  16        8.06       10.79      3.70 o 
  -3   4  16      135.84      145.04      5.82 o 
  -2   4  16       14.18       15.76      3.97 o 
  -1   4  16       22.39       14.03      3.36 o 
   0   4  16       22.49       18.41      3.66 o 
   1   4  16      134.35      152.20      5.73 o 
   2   4  16        9.41       12.71      3.90 o 
   3   4  16       55.47       61.81      3.09 o 
   4   4  16        5.15        6.20      3.83 o 
  -4   5  16       42.31       39.40      4.39 o 
  -3   5  16       90.49       93.90      5.24 o 
  -2   5  16        0.08       -0.16      3.43 o 
  -1   5  16       38.66       27.58      4.26 o 
   0   5  16       17.75       11.03      4.15 o 
   1   5  16       74.82       66.96      4.47 o 
   2   5  16        2.71        6.29      4.38 o 
   3   5  16      117.08      119.56      5.41 o 
   4   5  16       33.93       45.09      4.55 o 
  -3   6  16       32.90       37.88      4.91 o 
  -2   6  16      103.88      104.40      5.27 o 
  -1   6  16       92.08       79.22      5.22 o 
   0   6  16      126.47      144.99      6.10 o 
   1   6  16       32.78       30.12      4.49 o 
   2   6  16       62.62       70.49      5.08 o 
   3   6  16       52.14       59.70      4.55 o 
  -2   7  16       14.34        7.76      4.44 o 
  -1   7  16        4.85        0.76      3.84 o 
   0   7  16        0.00        7.20      4.45 o 
   1   7  16       28.58       35.04      4.42 o 
   2   7  16        0.17        4.07      4.34 o 
  -1   8  16        3.20       -1.95      4.34 o 
   0   8  16       68.41       70.96      4.93 o 
  -3   0  17        5.61        4.27      3.21 o 
  -1   0  17       46.94       42.52      3.70 o 
   1   0  17        3.81        5.28      3.60 o 
   3   0  17        2.75       -0.74      3.05 o 
  -4   1  17       34.16       39.18      4.22 o 
  -3   1  17       70.37       64.37      3.00 o 
  -2   1  17        9.85       10.88      2.66 o 
  -1   1  17       43.37       42.32      2.67 o 
   0   1  17       52.63       55.78      2.90 o 
   1   1  17       17.93       24.20      5.01 o 
   2   1  17       32.89       35.23      4.70 o 
   3   1  17        0.01       -1.15      2.14 o 
   4   1  17        6.87        4.17      2.46 o 
  -4   2  17        5.03        6.51      3.94 o 
  -3   2  17       21.79       21.40      3.80 o 
  -2   2  17        0.01       -0.61      3.56 o 
  -1   2  17       14.15       16.11      2.48 o 
   0   2  17       25.04       21.26      2.48 o 
   1   2  17        3.33        7.69      2.40 o 
   2   2  17        0.81        6.37      3.58 o 
   3   2  17       11.07       11.59      3.81 o 
   4   2  17       10.18        4.97      2.72 o 
  -4   3  17       12.69       13.73      3.81 o 
  -3   3  17        0.04        0.95      4.02 o 
  -2   3  17       20.67       19.19      4.03 o 
  -1   3  17        7.81        4.37      3.63 o 
   0   3  17        5.50        5.49      3.94 o 
   1   3  17        2.36        4.00      2.39 o 
   2   3  17        2.17        0.70      4.26 o 
   3   3  17       28.01       30.06      3.02 o 
   4   3  17        7.56        4.22      2.65 o 
  -4   4  17       43.00       43.09      5.16 o 
  -3   4  17        0.25       -1.27      3.75 o 
  -2   4  17        4.10       -0.66      3.93 o 
  -1   4  17       24.11       16.17      3.34 o 
   0   4  17        0.54        0.03      3.65 o 
   1   4  17       50.83       46.44      4.25 o 
   2   4  17        0.40        0.90      3.81 o 
   3   4  17       10.69       14.49      4.39 o 
  -3   5  17        2.66        3.26      4.46 o 
  -2   5  17       11.89        8.31      4.39 o 
  -1   5  17       17.22       16.02      4.24 o 
   0   5  17       85.69       77.19      5.29 o 
   1   5  17       61.38       59.64      4.97 o 
   2   5  17        0.08        5.20      4.37 o 
   3   5  17       25.03       31.93      4.28 o 
  -2   6  17        3.16       -3.06      4.40 o 
  -1   6  17        0.03       -4.19      4.19 o 
   0   6  17        0.01        0.58      3.85 o 
   1   6  17        5.02        6.41      3.79 o 
   2   6  17       13.19       13.28      4.44 o 
  -2   0  18      540.75      553.72      8.89 o 
   0   0  18        0.85       -0.50      3.87 o 
   2   0  18        3.81        7.90      3.72 o 
  -3   1  18        0.19       -2.40      3.85 o 
  -2   1  18       23.98       19.67      2.82 o 
  -1   1  18      150.61      139.48      4.06 o 
   0   1  18       17.82       14.24      2.82 o 
   1   1  18       70.83       78.25      5.31 o 
   2   1  18       27.14       30.47      2.87 o 
   3   1  18       16.01       11.52      2.80 o 
  -3   2  18       70.84       77.05      5.11 o 
  -2   2  18        4.31       -0.74      4.18 o 
  -1   2  18       52.76       43.13      4.58 o 
   0   2  18        1.68        1.87      2.61 o 
   1   2  18        0.37        0.46      2.42 o 
   2   2  18       16.31       25.97      4.82 o 
   3   2  18        7.25        9.74      2.55 o 
  -3   3  18       20.66       14.31      4.15 o 
  -2   3  18       19.20       11.35      4.42 o 
  -1   3  18        0.29       -2.29      4.04 o 
   0   3  18       55.41       51.31      4.56 o 
   1   3  18        1.25       -0.84      3.33 o 
   2   3  18      120.15      114.18      7.81 o 
  -2   4  18       33.19       28.92      4.10 o 
  -1   4  18       30.05       24.45      3.88 o 
   0   4  18        3.26        6.73      4.34 o 
   1   4  18        1.43        1.81      4.00 o 
   2   4  18        1.00        2.88      4.01 o 
  -1   5  18       58.83       50.97      5.18 o 
   0   5  18       43.99       40.98      4.31 o 
   1   5  18       29.00       30.83      4.74 o 
  -1   0  19      347.16      374.26      7.96 o 
   1   0  19      338.30      364.09      7.77 o 
  -1   1  19       12.65       15.31      2.82 o 
   0   1  19        0.16        1.13      2.87 o 
   1   1  19       19.67       32.48      2.82 o 
  -1   2  19        5.69        8.93      4.49 o 
   0   2  19      212.99      206.65      4.44 o 
   1   2  19       10.34       19.18      3.91 o 
                                                 
